# Supplementary material for: TAF2, within the TFIID complex, regulates the expression of a subset of protein-coding genes
Source: Cell Death Discov. 2024 May 21;10:244. doi: 10.1038/s41420-024-02017-z (PMC11109217; doi:10.1038/s41420-024-02017-z)
Supplement: Supplementary file 3 — Dataset 1 [file 41420_2024_2017_MOESM3_ESM.xlsx]

## Sheet: Fig. 3A
Pie chart in Fig.3A showing the distribution of TAF2 ChIP-seq peaks
Chromosome	Loci Start	Loci End	Gene Symbol	Category
chr12	112279463	112280236	MAPKAPK5-AS1	Intragenic region
chr12	123011092	123011702	RSRC2	Intragenic region
chr10	124767925	124768769	IKZF5	Intragenic region
chr17	21117130	21117782	TMEM11	Intragenic region
chr17	79518981	79519720	C17orf70	Intragenic region
chr16	4303434	4303962	LOC100507501	Intragenic region
chr16	29816479	29816911	KIF22	Intragenic region
chr16	88941335	88941807	CBFA2T3	Intragenic region
chr15	90808657	90809246	CIB1	Intragenic region
chr14	70233638	70234656	LOC100289511	Intragenic region
chr19	32896170	32896638	LOC400684	Intragenic region
chr20	34638534	34639220	LINC00657	Intragenic region
chr20	37063459	37064285	SNHG17	Intragenic region
chr21	46359475	46360135	C21orf67	Intragenic region
chr7	45025733	45026590	SNHG15	Intragenic region
chr7	112758253	112758770	LOC401397	Intragenic region
chr7	149321478	149322119	ZNF767	Intragenic region
chr5	36876343	36877149	LOC646719	Intragenic region
chr4	467518	468034	ABCA11P	Intragenic region
chr4	83821188	83821951	THAP9-AS1	Intragenic region
chr3	156392073	156392793	TIPARP-AS1	Intragenic region
chr1	27481224	27481947	SLC9A1	Intragenic region
chr8	22102149	22102939	MIR320A	Intragenic region
chr13	26796061	26796626	RNF6	promoter
chr13	29232951	29233574	POMP	promoter
chr13	52026754	52027236	INTS6	promoter
chr13	73633033	73633463	KLF5	promoter
chr13	99852443	99853061	UBAC2	promoter
chr13	111567118	111567474	ANKRD10	promoter
chr12	498285	498803	KDM5A	promoter
chr12	6602023	6602657	MRPL51	promoter
chr12	6643403	6643982	GAPDH	promoter
chr12	7079512	7080404	EMG1	promoter
chr12	13043979	13044681	GPRC5A	promoter
chr12	21810439	21811082	LDHB	promoter
chr12	31478880	31479249	FAM60A	promoter
chr12	45609514	45610222	ANO6	promoter
chr12	46662141	46662989	SLC38A1	Intragenic region
chr12	46766258	46766825	SLC38A2	promoter
chr12	49658700	49659203	TUBA1C	promoter
chr12	50135059	50135726	TMBIM6	promoter
chr12	50505722	50506329	COX14	promoter
chr12	53399746	53400744	EIF4B	promoter
chr12	57913931	57914568	DDIT3	promoter
chr12	65563042	65563691	LEMD3	promoter
chr12	88973852	88974476	KITLG	promoter
chr12	94070937	94071547	CRADD	promoter
chr12	95867549	95868261	METAP2	promoter
chr12	100536029	100536848	UHRF1BP1L	promoter
chr12	104324088	104324471	MIR3652	promoter
chr12	104359203	104360008	TDG	promoter
chr12	109915187	109915836	UBE3B	promoter
chr12	110437069	110437575	ANKRD13A	promoter
chr12	112846887	112847558	RPL6	promoter
chr12	115121603	115122300	TBX3	promoter
chr12	117627998	117628571	FBXO21	promoter
chr12	125398902	125399778	UBC	promoter
chr11	8703822	8704552	RPL27A	promoter
chr11	10879128	10880113	ZBED5	promoter
chr11	11862975	11863866	USP47	promoter
chr11	30344293	30345003	ARL14EP	promoter
chr11	33757742	33758168	CD59	promoter
chr11	33795732	33796374	FBXO3	promoter
chr11	43333312	43333938	API5	promoter
chr11	47270009	47270751	ACP2	promoter
chr11	47600395	47600836	NDUFS3	promoter
chr11	47663792	47664355	MTCH2	promoter
chr11	59577916	59578535	MRPL16	promoter
chr11	62420480	62421036	INTS5	promoter
chr11	62494521	62495056	HNRNPUL2	promoter
chr11	62572672	62573158	NXF1	promoter
chr11	64889284	64890155	MRPL49	promoter
chr11	65265701	65266267	MALAT1	Intragenic region
chr11	65266291	65266673	MALAT1	Intragenic region
chr11	65728800	65729570	SART1	promoter
chr11	66360411	66361044	CCS	promoter
chr11	66383843	66384501	RBM14	promoter
chr11	66886562	66887125	KDM2A	promoter
chr11	67888522	67888955	CHKA	promoter
chr11	69061510	69062232	MYEOV	promoter
chr11	82868038	82868580	PCF11	promoter
chr11	93474315	93474942	TAF1D	promoter
chr11	107879677	107880396	CUL5	Intragenic region
chr11	111636737	111637499	PPP2R1B	promoter
chr11	118965831	118966406	H2AFX	promoter
chr11	124492455	124493162	TBRG1	promoter
chr11	125495420	125496096	CHEK1	Intragenic region
chr11	126173579	126174319	DCPS	promoter
chr11	129939605	129940066	APLP2	promoter
chr10	7860269	7860863	TAF3	promoter
chr10	17243446	17244003	TRDMT1	promoter
chr10	28821432	28822387	WAC	promoter
chr10	32344887	32345621	KIF5B	promoter
chr10	35379032	35379730	CUL2	promoter
chr10	61666032	61666576	CCDC6	promoter
chr10	72972095	72972573	UNC5B	promoter
chr10	74451555	74452511	MCU	promoter
chr10	75571044	75571656	NDST2	promoter
chr10	89623073	89623719	PTEN	promoter
chr10	94352435	94353240	KIF11	promoter
chr10	101491469	101492505	CUTC	promoter
chr10	102132832	102133841	LINC00263	promoter
chr10	103577466	103578834	MGEA5	promoter
chr10	104263497	104264081	SUFU	promoter
chr10	120839628	120840989	EIF3A	promoter
chr10	122610364	122611271	WDR11	promoter
chr10	123687051	123687885	ATE1	promoter
chr17	5185307	5186019	RABEP1	promoter
chr17	5322569	5323906	RPAIN	promoter
chr17	7387477	7388324	POLR2A	promoter
chr17	7486894	7487527	MPDU1	promoter
chr17	13972566	13973155	COX10	promoter
chr17	15902596	15903533	TTC19	promoter
chr17	16118622	16119080	NCOR1	promoter
chr17	16283990	16284764	UBB	promoter
chr17	16342051	16342665	C17orf76-AS1	promoter
chr17	21187834	21188575	MAP2K3	promoter
chr17	25620892	25621569	WSB1	promoter
chr17	28443506	28444204	NSRP1	promoter
chr17	34890872	34891497	MYO19	promoter
chr17	37607046	37607784	MED1	promoter
chr17	40169047	40169992	DNAJC7	promoter
chr17	40925077	40925869	VPS25	promoter
chr17	41277486	41277961	NBR2	promoter
chr17	42766861	42767394	CCDC43	promoter
chr17	43224353	43225091	HEXIM1	promoter
chr17	43225660	43226035	HEXIM1	Intragenic region
chr17	46985386	46986194	UBE2Z	promoter
chr17	48474510	48475208	LRRC59	promoter
chr17	48784624	48785665	ANKRD40	promoter
chr17	54990818	54991976	TRIM25	promoter
chr17	57784415	57785311	VMP1	promoter
chr17	61904061	61905322	FTSJ3	promoter
chr17	62657606	62658910	SMURF2	promoter
chr17	72744391	72745192	MIR3615	promoter
chr17	73042662	73043964	KCTD2	promoter
chr17	73452496	73452934	KIAA0195	promoter
chr17	73775493	73776047	H3F3B	promoter
chr17	73974877	73976048	TEN1	promoter
chr17	74733008	74733673	SRSF2	promoter
chr17	76836209	76837582	USP36	promoter
chr17	78518287	78519298	RPTOR	promoter
chr17	79008667	79009296	BAIAP2	promoter
chr17	79479584	79480074	ACTG1	promoter
chr17	80415946	80416419	NARF	promoter
chr16	2317710	2318412	RNPS1	promoter
chr16	3070047	3070724	TNFRSF12A	promoter
chr16	14726389	14726945	BFAR	promoter
chr16	20817492	20818108	LOC81691	promoter
chr16	24550785	24551264	RBBP6	promoter
chr16	30798313	30798669	ZNF629	promoter
chr16	31470549	31471051	ARMC5	promoter
chr16	68770998	68771532	CDH1	promoter
chr16	70323022	70323629	AARS	promoter
chr16	75681242	75682048	TERF2IP	promoter
chr16	87425334	87426299	MAP1LC3B	promoter
chr15	22833088	22833848	TUBGCP5	promoter
chr15	45879116	45879965	BLOC1S6	promoter
chr15	50646913	50647899	GABPB1-AS1	Intragenic region
chr15	52311218	52311837	MAPK6	promoter
chr15	57998618	57999238	POLR2M	promoter
chr15	66161476	66162349	RAB11A	promoter
chr15	66678867	66679607	MAP2K1	promoter
chr15	69745031	69745453	RPLP1	promoter
chr15	75198908	75199426	FAM219B	promoter
chr15	75494071	75494653	C15orf39	promoter
chr15	93443465	93443973	CHD2	promoter
chr15	100105871	100106437	MEF2A	promoter
chr14	24563268	24563863	PCK2	promoter
chr14	31889377	31890167	HEATR5A	promoter
chr14	50359368	50360144	ARF6	promoter
chr14	60558258	60559146	PCNXL4	promoter
chr14	62162154	62162602	HIF1A	promoter
chr14	66974389	66975205	GPHN	Intragenic region
chr14	69445802	69446302	ACTN1	promoter
chr14	71374136	71374919	PCNX	promoter
chr14	75745265	75745899	FOS	promoter
chr14	77494486	77495242	IRF2BPL	promoter
chr14	90862983	90863747	CALM1	promoter
chr14	91976205	91976953	SMEK1	promoter
chr14	99947479	99948103	CCNK	promoter
chr14	105444343	105445007	AHNAK2	promoter
chr19	531533	531996	CDC34	promoter
chr19	1020908	1021247	TMEM259	promoter
chr19	1173881	1174497	SBNO2	promoter
chr19	2269226	2269920	OAZ1	promoter
chr19	2475827	2476514	GADD45B	promoter
chr19	3500245	3500985	DOHH	promoter
chr19	8385944	8386850	RPS28	promoter
chr19	10654467	10654978	ATG4D	promoter
chr19	13263581	13264059	IER2	Intragenic region
chr19	16254243	16254902	HSH2D	Intragenic region
chr19	17325889	17326513	USE1	promoter
chr19	39616305	39616742	PAK4	promoter
chr19	41815835	41816513	CCDC97	promoter
chr19	47104266	47104853	CALM3	promoter
chr19	47291456	47292051	SLC1A5	promoter
chr19	47633893	47634423	SAE1	promoter
chr19	48758926	48759477	CARD8	promoter
chr19	49313987	49314577	BCAT2	promoter
chr19	49588602	49589136	SNRNP70	promoter
chr19	50979675	50980105	FAM71E1	promoter
chr19	55918801	55919410	UBE2S	promoter
chr18	3247539	3248188	MYL12A	promoter
chr18	33552307	33552907	C18orf21	promoter
chr18	44497094	44497609	PIAS2	promoter
chr18	56338304	56338995	MALT1	promoter
chrx	21857463	21857969	MBTPS2	promoter
chrx	53254029	53254940	KDM5C	promoter
chrx	70752682	70753235	OGT	promoter
chr22	18121044	18121876	BCL2L13	promoter
chr22	21356015	21356721	THAP7-AS1	promoter
chr22	29663647	29664739	EWSR1	promoter
chr22	37956244	37956860	CDC42EP1	promoter
chr22	38244967	38245832	EIF3L	promoter
chr22	39916374	39917277	ATF4	promoter
chr22	41842456	41843464	TOB2	promoter
chr22	50354172	50354797	PIM3	promoter
chr20	388145	389517	RBCK1	promoter
chr20	1447071	1448092	NSFL1C	Intragenic region
chr20	2632880	2633645	NOP56	promoter
chr20	17662578	17663129	RRBP1	promoter
chr20	32581454	32582065	RALY	promoter
chr20	32699354	32700543	EIF2S2	promoter
chr20	33999577	34000306	UQCC	promoter
chr20	34252470	34253236	CPNE1	promoter
chr20	34541889	34542623	SCAND1	Intragenic region
chr20	37075034	37075682	SNHG11	promoter
chr20	39657388	39657789	TOP1	promoter
chr20	62257775	62258862	GMEB2	promoter
chr21	19191349	19191905	C21orf91	promoter
chr7	5632259	5632744	FSCN1	promoter
chr7	16685580	16686174	BZW2	promoter
chr7	17979861	17980347	SNX13	promoter
chr7	23571187	23571914	TRA2A	promoter
chr7	43622536	43622917	STK17A	promoter
chr7	43965784	43966370	UBE2D4	promoter
chr7	56173912	56174354	CHCHD2	promoter
chr7	75543963	75544937	POR	promoter
chr7	75677053	75677807	MDH2	promoter
chr7	75987970	75988505	YWHAG	promoter
chr7	86781235	86782366	DMTF1	promoter
chr7	99516822	99517602	TRIM4	promoter
chr7	128694568	128695573	TNPO3	promoter
chr7	154795047	154795561	LOC202781	promoter
chr6	2989915	2990401	DKFZP686I15217	Intragenic region
chr6	2999977	3000523	NQO2	promoter
chr6	16129145	16129592	MYLIP	promoter
chr6	20402053	20402622	E2F3	promoter
chr6	20534476	20535069	CDKAL1	promoter
chr6	30711968	30712626	IER3	promoter
chr6	31795405	31795786	HSPA1B	promoter
chr6	32939133	32939721	BRD2	Intragenic region
chr6	32939755	32940937	BRD2	Intragenic region
chr6	42185351	42185847	MRPS10	promoter
chr6	43543706	43544328	POLH	promoter
chr6	64282115	64282983	PTP4A1	Intragenic region
chr6	76311428	76312554	SENP6	promoter
chr6	88411584	88412069	AKIRIN2	promoter
chr6	100016247	100016946	CCNC	promoter
chr6	107349107	107349795	C6orf203	promoter
chr6	131948913	131949579	MED23	promoter
chr6	139695402	139696159	CITED2	promoter
chr5	56110887	56111768	MAP3K1	promoter
chr5	57755509	57756179	PLK2	promoter
chr5	95297194	95297751	ELL2	promoter
chr5	111496295	111496911	EPB41L4A-AS1	promoter
chr5	114880063	114880683	FEM1C	promoter
chr5	122847335	122848347	CSNK1G3	promoter
chr5	132298928	132299439	AFF4	promoter
chr5	134209682	134210310	TXNDC15	Intragenic region
chr5	140070673	140071400	HARS	promoter
chr5	148930629	148931556	CSNK1A1	promoter
chr5	170814223	170815277	NPM1	promoter
chr5	172755231	172755953	STC2	Intragenic region
chr5	173315209	173315755	CPEB4	promoter
chr5	175875145	175875623	FAF2	promoter
chr5	176924277	176924901	PDLIM7	promoter
chr5	179159613	179160264	MAML1	promoter
chr5	180687715	180688439	TRIM52	promoter
chr4	2010357	2011284	NELFA	promoter
chr4	6642175	6642795	MRFAP1	Intragenic region
chr4	13485566	13486232	RAB28	promoter
chr4	39460048	39461069	RPL9	promoter
chr4	76439124	76439879	RCHY1	promoter
chr4	78783562	78784357	MRPL1	promoter
chr4	79472510	79473319	ANXA3	promoter
chr4	83811942	83812704	SEC31A	promoter
chr4	122617723	122618383	ANXA5	promoter
chr4	139936810	139937244	CCRN4L	promoter
chr3	4534724	4535402	ITPR1	promoter
chr3	11887936	11888632	TAMM41	promoter
chr3	12598166	12598999	MKRN2	promoter
chr3	41240635	41241389	CTNNB1	promoter
chr3	52719703	52720395	GNL3	promoter
chr3	53381167	53382049	DCP1A	promoter
chr3	53915808	53916475	ACTR8	promoter
chr3	57582786	57583289	ARF4	promoter
chr3	57994043	57994486	FLNB	promoter
chr3	69129193	69129842	UBA3	promoter
chr3	128902281	128903261	CNBP	promoter
chr3	129034757	129035405	H1FX	promoter
chr3	141595221	141595872	ATP1B3	promoter
chr3	146262024	146262628	PLSCR1	promoter
chr3	150320638	150321611	SELT	promoter
chr3	152879928	152880297	RAP2B	promoter
chr3	154042018	154042551	DHX36	promoter
chr3	170587613	170588351	RPL22L1	promoter
chr3	184032120	184032786	EIF4G1	promoter
chr3	184429278	184429959	MAGEF1	promoter
chr3	195163416	195163935	ACAP2	promoter
chr3	195808580	195809250	TFRC	promoter
chr2	3622444	3623385	RPS7	promoter
chr2	8822082	8822481	ID2	promoter
chr2	15731639	15732281	DDX1	promoter
chr2	24269968	24270541	C2orf44	promoter
chr2	25016072	25016520	CENPO	promoter
chr2	26256759	26257379	RAB10	promoter
chr2	27485536	27486103	SLC30A3	promoter
chr2	38978213	38978743	SRSF7	promoter
chr2	55277217	55277884	RTN4	promoter
chr2	61765239	61765567	XPO1	promoter
chr2	67624169	67624748	ETAA1	promoter
chr2	69613876	69614828	GFPT1	promoter
chr2	69664137	69664890	NFU1	promoter
chr2	71295173	71295913	NAGK	promoter
chr2	71357036	71357959	MPHOSPH10	promoter
chr2	73460999	73461844	CCT7	promoter
chr2	75873576	75874252	MRPL19	promoter
chr2	85788216	85789010	GGCX	promoter
chr2	95787262	95787850	MRPS5	promoter
chr2	95830826	95831742	ZNF2	promoter
chr2	96874241	96874616	STARD7	promoter
chr2	99224498	99225255	COA5	promoter
chr2	99797304	99797893	MRPL30	promoter
chr2	110371795	110372227	SOWAHC	promoter
chr2	128458758	128459427	SFT2D3	promoter
chr2	162164638	162165000	PSMD14	promoter
chr2	191878459	191879398	STAT1	promoter
chr2	192542762	192543147	NABP1	promoter
chr2	197035878	197036402	STK17B	promoter
chr2	223725597	223726089	ACSL3	promoter
chr2	231084221	231084997	SP110	promoter
chr1	1342285	1343012	MRPL20	promoter
chr1	11333164	11333864	UBIAD1	promoter
chr1	16482314	16482826	EPHA2	promoter
chr1	22378919	22379520	CDC42	promoter
chr1	23494927	23495598	LUZP1	promoter
chr1	24286058	24286790	PNRC2	promoter
chr1	25573592	25574107	C1orf63	promoter
chr1	27189430	27189943	SFN	promoter
chr1	27816269	27816905	WASF2	promoter
chr1	28156838	28157718	PPP1R8	promoter
chr1	28585929	28586392	SESN2	promoter
chr1	46016042	46016934	AKR1A1	promoter
chr1	57044754	57045340	PPAP2B	promoter
chr1	59249364	59249897	JUN	promoter
chr1	68150755	68151142	GADD45A	promoter
chr1	70820010	70820761	ANKRD13C	promoter
chr1	94702810	94703640	ARHGAP29	promoter
chr1	100435165	100435792	SLC35A3	promoter
chr1	110090941	110091657	GNAI3	promoter
chr1	115300180	115301077	CSDE1	promoter
chr1	120612052	120612267	NOTCH2	promoter
chr1	149899392	149900165	SF3B4	promoter
chr1	150208018	150208620	ANP32E	promoter
chr1	150336570	150337517	RPRD2	promoter
chr1	150459529	150460227	TARS2	promoter
chr1	153588435	153589128	S100A14	promoter
chr1	153962931	153963608	RPS27	promoter
chr1	161123431	161124140	UFC1	promoter
chr1	161129003	161129792	USP21	promoter
chr1	161171711	161172492	NDUFS2	Intragenic region
chr1	163291280	163291756	RGS5	promoter
chr1	167905604	167906250	DCAF6	promoter
chr1	173683862	173684316	KLHL20	promoter
chr1	173793712	173794326	DARS2	promoter
chr1	179198385	179198941	ABL2	promoter
chr1	179923706	179924302	CEP350	promoter
chr1	180991594	180992081	STX6	promoter
chr1	181057535	181058202	IER5	promoter
chr1	182360584	182361242	GLUL	promoter
chr1	184020610	184021248	TSEN15	promoter
chr1	201476021	201476532	CSRP1	promoter
chr1	201979410	201980095	ELF3	promoter
chr1	202317678	202318237	PPP1R12B	promoter
chr1	204380619	204381213	PPP1R15B	promoter
chr1	211432548	211433079	RCOR3	promoter
chr1	212964880	212965515	TATDN3	promoter
chr1	228674849	228675407	RNF187	promoter
chr1	231376687	231377327	GNPAT	promoter
chr1	231557855	231558604	EGLN1	Intragenic region
chr1	234508867	234509806	COA6	promoter
chr1	235491116	235491722	ARID4B	promoter
chr9	19379673	19380719	RPS6	promoter
chr9	37592293	37592942	TOMM5	promoter
chr9	74525709	74526192	ABHD17B	promoter
chr9	88897082	88897673	ISCA1	promoter
chr9	98637964	98638577	ERCC6L2	promoter
chr9	100818746	100819411	NANS	promoter
chr9	110045289	110046311	RAD23B	promoter
chr9	123604790	123605750	PSMD5	promoter
chr9	127623889	127624558	RPL35	promoter
chr9	128003267	128003720	HSPA5	promoter
chr9	131709356	131710366	DOLK	promoter
chr9	131940149	131940675	IER5L	promoter
chr8	22298205	22298973	PPP3CC	promoter
chr8	23021162	23021755	TNFRSF10D	promoter
chr8	26148671	26149446	PPP2R2A	promoter
chr8	27950415	27951025	ELP3	promoter
chr8	28747672	28748363	HMBOX1	promoter
chr8	29207890	29208329	DUSP4	promoter
chr8	48872360	48873020	PRKDC	promoter
chr8	56685258	56686361	TGS1	promoter
chr8	67973966	67975005	COPS5	promoter
chr8	95565297	95566180	KIAA1429	promoter
chr8	103667550	103668196	KLF10	promoter
chr8	125551093	125551654	NDUFB9	promoter
chr8	126442334	126443220	TRIB1	promoter
chr8	132916080	132916712	EFR3A	promoter
chr8	136469605	136470030	KHDRBS3	promoter
chr8	145133169	145133938	EXOSC4	promoter
chr8	145158291	145159182	SHARPIN	promoter
chr8	145514904	145515686	HSF1	promoter
chr8	146227860	146228776	ZNF252P-AS1	promoter
chr13	45284534	45285211	LINC00330	Intergenic region
chr13	48668821	48669505	MED4-AS1	Intergenic region
chr13	50699430	50699977	DLEU1	Intergenic region
chr12	49075608	49076170	CCNT1	Intergenic region
chr12	49453984	49454702	RHEBL1	Intergenic region
chr12	120754972	120755527	SIRT4	Intergenic region
chr11	5526531	5527186	UBQLN3	Intergenic region
chr10	74056622	74058088	DDIT4	Intergenic region
chr10	133467924	133468182	FLJ46300	Intergenic region
chr17	25680379	25680989	WSB1	Intergenic region
chr17	40830028	40830977	CCR10	Intergenic region
chr17	79791123	79791497	PPP1R27	Intergenic region
chr16	2954989	2955575	FLYWCH2	Intergenic region
chr16	29166805	29167360	RRN3P2	Intergenic region
chr15	45571135	45571890	SLC28A2	Intergenic region
chr19	5828061	5828690	NRTN	Intergenic region
chr19	13273253	13274009	IER2	Intergenic region
chr19	18132768	18133590	ARRDC2	Intergenic region
chr19	58912811	58913189	LOC646862	Intergenic region
chrx	46988651	46989155	NDUFB11	Intergenic region
chrx	61712573	61712760	SPIN4	Intergenic region
chr22	41417657	41418245	RBX1	Intergenic region
chr22	46465407	46466355	LOC150381	Intergenic region
chr20	46018702	46019031	LOC100131496	Intergenic region
chr20	61195879	61196395	MIR133A2	Intergenic region
chr21	9825419	9826646	MIR3648	Intergenic region
chr21	9826661	9827800	MIR3687	Intergenic region
chr21	30374880	30375443	RWDD2B	Intergenic region
chr7	468402	468841	LOC442497	Intergenic region
chr7	61968490	61969648	ZNF733P	Intergenic region
chr7	66119037	66119761	KCTD7	Intergenic region
chr6	161694917	161695870	PARK2	Intergenic region
chr5	71146686	71146954	CARTPT	Intergenic region
chr5	170921375	170922058	FGF18	Intergenic region
chr4	49318868	49319041	CWH43	Intergenic region
chr4	146653783	146654420	C4orf51	Intergenic region
chr3	20227820	20228258	SGOL1-AS1	Intergenic region
chr3	53231076	53231667	PRKCD	Intergenic region
chr2	25424197	25424650	DNMT3A	Intergenic region
chr2	241505244	241505906	DUSP28	Intergenic region
chr1	839766	840367	LOC100130417	Intergenic region
chr1	26947364	26947844	MIR1976	Intergenic region
chr1	27191123	27192177	SFN	Intergenic region
chr1	45097290	45098137	TMEM53	Intergenic region
chr1	52343964	52344705	RAB3B	Intergenic region
chr1	121484031	121485454	EMBP1	Intergenic region
chr1	241987125	241987706	WDR64	Intergenic region
chr9	34048525	34049193	DCAF12	Intergenic region
chr9	132349697	132350470	C9orf50	Intergenic region
chr9	139440288	139440714	MIR4674	Intergenic region
chr8	94752847	94753740	RBM12B-AS1	Intergenic region
chr8	140495754	140496230	KCNK9	Intergenic region
chr8	145634406	145635104	SLC39A4	Intergenic region
chr13	21714451	21714954	SAP18	promoter
chr13	22177893	22178487	MICU2	promoter
chr13	77565800	77566695	CLN5	promoter
chr13	96329286	96329896	DNAJC3	promoter
chr12	6976472	6977043	TPI1	promoter
chr12	8234529	8235262	NECAP1	promoter
chr12	22777845	22778428	ETNK1	promoter
chr12	27863450	27864115	MRPS35	promoter
chr12	75905027	75905633	KRR1	promoter
chr12	76425075	76425532	PHLDA1	promoter
chr12	77157632	77158445	ZDHHC17	promoter
chr12	108954683	108955079	SART3	promoter
chr12	109017215	109017734	SELPLG	Intragenic region
chr12	112036765	112037831	ATXN2	promoter
chr12	122231221	122231847	RHOF	promoter
chr11	31531225	31531672	ELP4	promoter
chr11	43702142	43702788	HSD17B12	promoter
chr11	47447601	47448046	PSMC3	promoter
chr11	47869643	47870160	NUP160	promoter
chr11	77531343	77532005	RSF1	promoter
chr10	74927458	74928248	ECD	promoter
chr10	102045915	102046834	BLOC1S2	promoter
chr10	104677958	104678683	CNNM2	promoter
chr10	105127375	105128646	TAF5	promoter
chr10	115614479	115614939	NHLRC2	promoter
chr10	116697874	116698509	TRUB1	promoter
chr10	120513885	120514606	CACUL1	Intragenic region
chr10	126479968	126480706	METTL10	promoter
chr17	4607011	4607727	PELP1	promoter
chr17	35969067	35969695	SYNRG	promoter
chr17	38296576	38297198	CASC3	promoter
chr17	40021343	40021783	KLHL11	promoter
chr17	42143548	42144307	LSM12	Intragenic region
chr17	48450160	48450850	MRPL27	promoter
chr17	56083838	56085148	SRSF1	promoter
chr17	57970362	57970940	RPS6KB1	promoter
chr17	60501030	60501502	METTL2A	promoter
chr17	72868717	72869293	FDXR	promoter
chr17	73008228	73009442	ICT1	promoter
chr17	79818063	79818564	P4HB	promoter
chr16	1822950	1823541	EME2	promoter
chr16	2563879	2564330	ATP6V0C	promoter
chr16	57481147	57481741	COQ9	promoter
chr16	57496391	57496975	POLR2C	promoter
chr16	66785267	66785625	DYNC1LI2	promoter
chr16	67840059	67840636	RANBP10	promoter
chr16	69373077	69373774	COG8	promoter
chr16	74640634	74641265	GLG1	promoter
chr15	38746134	38746658	FAM98B	promoter
chr15	40697841	40698368	IVD	promoter
chr15	42264415	42264904	EHD4	promoter
chr15	44955477	44956128	SPG11	promoter
chr15	59225444	59225952	SLTM	promoter
chr15	64388060	64388563	SNX1	promoter
chr15	81281714	81282194	MESDC2	promoter
chr14	23790594	23791207	PABPN1	Intragenic region
chr14	39644335	39644786	PNN	promoter
chr14	50052644	50053377	RPS29	promoter
chr14	57046451	57046975	TMEM260	promoter
chr14	59950357	59951283	L3HYPDH	promoter
chr14	61201345	61201836	MNAT1	promoter
chr14	69259455	69259881	ZFP36L1	Intragenic region
chr19	4216608	4217318	ANKRD24	Intragenic region
chr19	8509559	8510278	HNRNPM	promoter
chr19	12845063	12845681	C19orf43	promoter
chr19	16222540	16223029	RAB8A	promoter
chr19	16940140	16940448	SIN3B	promoter
chr19	18496797	18497226	GDF15	promoter
chr19	18632434	18633134	ELL	promoter
chr19	36000622	36001549	DMKN	Intragenic region
chr19	36208747	36209267	KMT2B	promoter
chr19	38865312	38865864	PSMD8	promoter
chr19	39971311	39971824	TIMM50	Intragenic region
chr19	51161059	51161510	C19orf81	Intragenic region
chr18	23670221	23670749	SS18	promoter
chr18	57026030	57026578	LMAN1	promoter
chr22	30163276	30163724	UQCR10	promoter
chr22	39795513	39796132	TAB1	promoter
chr20	277915	278579	ZCCHC3	promoter
chr20	48807123	48808103	CEBPB	promoter
chr20	49574797	49575238	DPM1	promoter
chr21	26979438	26980124	MRPL39	promoter
chr21	44313138	44313799	NDUFV3	promoter
chr7	27204749	27205318	HOXA9	promoter
chr7	30634143	30634997	GARS	promoter
chr7	40173863	40174462	MPLKIP	promoter
chr7	73474093	73474500	ELN	Intragenic region
chr7	134895936	134896519	WDR91	promoter
chr7	140178755	140179506	MKRN1	promoter
chr6	26204572	26205187	HIST1H4E	promoter
chr6	27114788	27115095	HIST1H2AH	promoter
chr6	30585440	30585979	MRPS18B	promoter
chr6	33679107	33679616	MNF1	promoter
chr6	38670488	38671026	GLO1	promoter
chr6	41755057	41755824	TOMM6	promoter
chr6	42713426	42713960	TBCC	promoter
chr5	16465432	16466031	ZNF622	promoter
chr5	34915582	34916254	BRIX1	promoter
chr5	40797970	40798496	PRKAA1	promoter
chr5	60627771	60628429	ZSWIM6	promoter
chr5	71615979	71616619	PTCD2	promoter
chr5	112257489	112258209	REEP5	promoter
chr5	114598214	114598812	PGGT1B	promoter
chr5	115176842	115177591	ATG12	promoter
chr5	125936427	125937025	PHAX	promoter
chr5	177018991	177019613	TMED9	promoter
chr4	17616020	17616637	MED28	promoter
chr4	25314140	25314772	ZCCHC4	promoter
chr4	83350050	83351203	HNRNPDL	Intragenic region
chr4	129208605	129209106	PGRMC2	Intragenic region
chr4	140216628	140217154	NDUFC1	Intragenic region
chr3	50273511	50274034	GNAI2	promoter
chr3	56716474	56717271	FAM208A	promoter
chr3	67704627	67705241	SUCLG2	promoter
chr3	112709579	112710319	GTPBP8	promoter
chr3	122282886	122283811	DTX3L	promoter
chr3	123303551	123304193	PTPLB	promoter
chr3	156877208	156878507	CCNL1	Intragenic region
chr3	197517898	197518407	LRCH3	promoter
chr2	27886572	27887103	SLC4A1AP	promoter
chr2	37458360	37458977	CEBPZ	promoter
chr2	62115189	62116023	CCT4	promoter
chr2	62132651	62133137	COMMD1	promoter
chr2	74756319	74757104	AUP1	promoter
chr2	105654459	105654891	MRPS9	promoter
chr2	241499958	241500903	DUSP28	Intragenic region
chr1	27226606	27227204	GPATCH3	promoter
chr1	28099490	28100164	STX12	promoter
chr1	36554337	36554926	ADPRHL2	promoter
chr1	38455372	38455860	SF3A3	promoter
chr1	38478181	38478768	UTP11L	promoter
chr1	46768678	46769288	LRRC41	promoter
chr1	110881895	110882432	RBM15	promoter
chr1	113161438	113162016	ST7L	promoter
chr1	114354463	114355138	RSBN1	promoter
chr1	120254466	120254844	PHGDH	promoter
chr1	150551671	150552223	MCL1	promoter
chr1	151584402	151585067	SNX27	promoter
chr1	156252073	156252860	SMG5	promoter
chr1	160313002	160313446	NCSTN	promoter
chr1	179851252	179852165	TOR1AIP1	Intragenic region
chr1	192777908	192778537	RGS2	promoter
chr1	201798207	201798715	IPO9	promoter
chr1	217803982	217804570	GPATCH2	promoter
chr1	218458500	218459026	RRP15	promoter
chr1	226186637	226187230	SDE2	promoter
chr1	228353296	228353790	IBA57	promoter
chr1	231473187	231473736	EXOC8	promoter
chr1	235324106	235324938	RBM34	promoter
chr9	34637380	34637912	SIGMAR1	promoter
chr9	101983821	101984311	ALG2	promoter
chr9	104160478	104161132	MRPL50	promoter
chr9	133568860	133569505	EXOSC2	promoter
chr9	135545101	135545897	DDX31	promoter
chr9	135906099	135906737	GTF3C5	promoter
chr9	140094923	140095376	TPRN	promoter
chr9	140135614	140136095	TUBB4B	promoter
chr8	37756555	37757115	RAB11FIP1	promoter
chr8	37962862	37963388	ASH2L	promoter
chr8	74790541	74791618	UBE2W	promoter
chr8	109260476	109261233	EIF3E	promoter
chr8	144660238	144660649	NAPRT1	promoter
chr8	144910871	144912035	PUF60	promoter
chr8	145149723	145150347	CYC1	promoter
chr8	145641829	145642426	SLC39A4	promoter
chr8	146277743	146278210	C8orf33	promoter
chr13	21750548	21751285	MRP63	Intragenic region
chr13	37574719	37575342	EXOSC8	promoter
chr13	45010700	45011377	TSC22D1	Intragenic region
chr12	53689017	53689862	PFDN5	promoter
chr12	54069524	54070044	ATP5G2	Intragenic region
chr12	54674392	54674998	HNRNPA1P10	promoter
chr12	54718723	54719342	COPZ1	promoter
chr12	56435635	56436319	RPS26	promoter
chr12	56510134	56510911	RPL41	promoter
chr12	57118542	57119368	NACA	promoter
chr12	59989864	59990183	SLC16A7	promoter
chr12	66562995	66563926	TMBIM4	promoter
chr12	82751823	82752489	CCDC59	promoter
chr12	118490014	118490765	WSB2	Intragenic region
chr12	120638494	120639214	RPLP0	promoter
chr12	121837823	121838230	RNF34	promoter
chr12	122101905	122102459	MORN3	Intragenic region
chr12	122710118	122710691	DIABLO	Intragenic region
chr12	123717232	123717698	MPHOSPH9	promoter
chr11	1520484	1521074	MOB2	Intragenic region
chr11	6255479	6255985	FAM160A2	promoter
chr11	32112901	32113489	RCN1	Intragenic region
chr11	45868911	45869399	CRY2	promoter
chr11	62340777	62341484	EEF1G	promoter
chr11	62432406	62433179	C11orf48	Intragenic region
chr11	62648136	62648699	SLC3A2	Intragenic region
chr11	65667311	65668098	FOSL1	promoter
chr11	67007262	67007872	KDM2A	Intragenic region
chr11	67231777	67232634	TMEM134	Intragenic region
chr11	71639919	71640475	RNF121	promoter
chr11	75110240	75111109	RPS3	promoter
chr11	118927519	118927988	HYOU1	promoter
chr11	122027650	122028139	MIR100HG	Intragenic region
chr10	14920739	14921185	SUV39H2	promoter
chr10	28031214	28031560	MKX	Intragenic region
chr10	32635078	32636243	EPC1	Intragenic region
chr10	65028580	65029256	JMJD1C	Intragenic region
chr10	70091398	70092750	HNRNPH3	promoter
chr10	73975515	73976201	ANAPC16	promoter
chr10	75935903	75936749	ADK	Intragenic region
chr10	79793401	79794151	RPS24	promoter
chr10	97889236	97890406	ZNF518A	promoter
chr10	99392815	99393435	MORN4	Intragenic region
chr10	103874056	103875072	LDB1	Intragenic region
chr10	126490117	126490865	FAM175B	promoter
chr17	1049617	1050196	ABR	Intragenic region
chr17	1302950	1303618	YWHAE	promoter
chr17	3571640	3572504	P2RX5-TAX1BP3	Intragenic region
chr17	5389177	5389554	DERL2	promoter
chr17	7165473	7166903	CLDN7	promoter
chr17	7590218	7591006	TP53	promoter
chr17	8285967	8286814	RPL26	promoter
chr17	17739365	17740020	SREBF1	Intragenic region
chr17	28804187	28804930	GOSR1	promoter
chr17	35766572	35767603	TADA2A	promoter
chr17	37009383	37010432	RPL23	promoter
chr17	37356348	37356918	RPL19	promoter
chr17	39845043	39845806	EIF1	promoter
chr17	41150460	41150928	RPL27	promoter
chr17	43138577	43139120	NMT1	promoter
chr17	43238213	43239095	HEXIM2	promoter
chr17	45908408	45909173	MRPL10	promoter
chr17	48132371	48133248	LOC284080	promoter
chr17	48943351	48943976	TOB1	Intragenic region
chr17	49230550	49231580	NME1	promoter
chr17	49243270	49244423	NME2	Intragenic region
chr17	56160677	56161490	DYNLL2	promoter
chr17	56296279	56297060	MKS1	promoter
chr17	57915093	57916058	VMP1	Intragenic region
chr17	59544919	59545531	TBX4	Intragenic region
chr17	61818521	61819484	STRADA	promoter
chr17	66243642	66244870	AMZ2	promoter
chr17	72199646	72200444	RPL38	promoter
chr17	80186614	80187173	SLC16A3	Intragenic region
chr16	2014329	2015244	RPS2	promoter
chr16	2301187	2301838	ECI1	promoter
chr16	18801125	18801882	RPS15A	promoter
chr16	30773503	30774002	RNF40	Intragenic region
chr16	31415645	31416228	ITGAD	Intragenic region
chr16	48399529	48400750	SIAH1	Intragenic region
chr16	69788496	69788998	NOB1	promoter
chr16	71928899	71929769	IST1	Intragenic region
chr16	81214784	81215386	PKD1L2	Intragenic region
chr16	88877739	88878472	APRT	promoter
chr16	88923398	88923980	TRAPPC2L	promoter
chr16	88948690	88949356	CBFA2T3	Intragenic region
chr16	89989499	89989978	TUBB3	Intragenic region
chr15	44829244	44829762	EIF3J	promoter
chr15	59949379	59949789	GTF2A2	promoter
chr15	65134030	65134447	PLEKHO2	promoter
chr15	67546601	67547460	AAGAB	Intragenic region
chr15	75182193	75182754	MPI	promoter
chr15	75660322	75661204	MAN2C1	promoter
chr15	80188704	80189748	MTHFS	promoter
chr14	23503706	23504272	PSMB5	promoter
chr14	23540455	23540918	ACIN1	Intragenic region
chr14	23563657	23564452	ACIN1	Intragenic region
chr14	24610037	24611036	EMC9	promoter
chr14	31091312	31091938	SCFD1	promoter
chr14	35008494	35008959	EAPP	promoter
chr14	45603192	45603837	FKBP3	promoter
chr14	64108043	64108582	WDR89	promoter
chr14	68282922	68283534	ZFYVE26	promoter
chr14	74318500	74319127	PTGR2	promoter
chr14	81685530	81686402	GTF2A1	Intragenic region
chr14	92588208	92588748	CPSF2	promoter
chr14	103800459	103800936	EIF5	promoter
chr14	104387416	104388180	C14orf2	promoter
chr19	572364	572995	BSG	Intragenic region
chr19	1438174	1438994	RPS15	promoter
chr19	3984780	3985686	EEF2	promoter
chr19	5689960	5690764	RPL36	promoter
chr19	5719743	5720441	LONP1	promoter
chr19	5977630	5978223	RANBP3	promoter
chr19	7701934	7702386	STXBP2	promoter
chr19	9694814	9695433	ZNF121	promoter
chr19	10612969	10613816	KEAP1	Intragenic region
chr19	13056537	13057280	RAD23A	promoter
chr19	17970450	17971138	RPL18A	promoter
chr19	18682547	18683018	UBA52	promoter
chr19	28283840	28284763	LINC00662	Intragenic region
chr19	30205956	30206671	C19orf12	promoter
chr19	33555456	33555871	RHPN2	promoter
chr19	38494846	38495495	SIPA1L3	Intragenic region
chr19	41945521	41945985	ATP5SL	promoter
chr19	42364085	42364751	RPS19	promoter
chr19	45458385	45458973	CLPTM1	Intragenic region
chr19	45504705	45505329	RELB	promoter
chr19	49121795	49122574	RPL18	promoter
chr19	49990585	49991287	RPL13AP5	promoter
chr19	49999500	50000016	RPS11	promoter
chr19	50083383	50084105	NOSIP	promoter
chr19	52772562	52773411	ZNF766	promoter
chr19	54605878	54606552	NDUFA3	promoter
chr19	55896978	55897735	RPL28	promoter
chr18	3450013	3450540	TGIF1	Intragenic region
chr18	3594021	3594867	DLGAP1	Intragenic region
chr18	61637145	61637922	SERPINB8	promoter
chrx	39956929	39957443	BCOR	Intragenic region
chrx	48858279	48858797	GRIPAP1	promoter
chrx	71496634	71497289	RPS4X	promoter
chrx	100645849	100646409	RPL36A	promoter
chrx	102565426	102566060	BEX2	promoter
chrx	153059599	153060344	SSR4	promoter
chrx	153626502	153627053	RPL10	promoter
chr22	19434837	19435317	C22orf39	Intragenic region
chr22	19928786	19929564	TXNRD2	promoter
chr22	21921919	21922405	UBE2L3	Intragenic region
chr22	36877180	36877664	TXN2	promoter
chr22	36924776	36925423	EIF3D	promoter
chr22	37415127	37415555	TST	Intragenic region
chr22	41864890	41865553	ACO2	promoter
chr22	42475750	42476233	SMDT1	promoter
chr20	361510	362235	TRIB3	Intragenic region
chr20	362301	363045	TRIB3	Intragenic region
chr20	1098879	1099567	PSMF1	Intragenic region
chr20	16710383	16711041	SNRPB2	promoter
chr20	33543082	33543805	GSS	promoter
chr20	44509713	44510230	ZSWIM1	promoter
chr20	44563021	44563893	PCIF1	promoter
chr20	47895049	47895494	ZFAS1	Intragenic region
chr20	48429183	48429827	SLC9A8	promoter
chr20	48729305	48730096	UBE2V1	Intragenic region
chr20	61000718	61001309	RBBP8NL	Intragenic region
chr20	61568808	61569341	DIDO1	promoter
chr20	61982338	61982808	CHRNA4	Intragenic region
chr21	43299052	43299297	PRDM15	promoter
chr21	44846614	44847079	SIK1	promoter
chr7	1781513	1782202	ELFN1	Intragenic region
chr7	5436319	5437172	TNRC18	Intragenic region
chr7	12726973	12727595	ARL4A	Intragenic region
chr7	26241109	26241840	CBX3	Intragenic region
chr7	44836160	44836715	PPIA	promoter
chr7	87848950	87849486	SRI	Intragenic region
chr7	99063356	99064071	ATP5J2-PTCD1	promoter
chr7	99613111	99613880	ZKSCAN1	promoter
chr7	99686433	99687095	COPS6	promoter
chr7	99716452	99717162	TAF6	Intragenic region
chr7	123197512	123197976	NDUFA5	promoter
chr7	139044026	139045097	C7orf55-LUC7L2	Intragenic region
chr7	141437947	141438500	SSBP1	promoter
chr7	150777347	150778108	FASTK	promoter
chr6	30584658	30585130	PPP1R10	promoter
chr6	31509167	31510101	DDX39B	Intragenic region
chr6	31588388	31588963	PRRC2A	promoter
chr6	34393245	34394161	RPS10-NUDT3	promoter
chr6	35435845	35436819	RPL10A	promoter
chr6	35656358	35656865	FKBP5	Intragenic region
chr6	36646223	36646738	CDKN1A	Intragenic region
chr6	43596311	43597048	GTPBP2	promoter
chr6	44214674	44215217	HSP90AB1	Intragenic region
chr6	74230292	74231031	EEF1A1	promoter
chr6	88032063	88032560	GJB7	Intragenic region
chr6	88182475	88183278	SLC35A1	promoter
chr6	99841608	99842255	COQ3	promoter
chr6	126307455	126308143	TRMT11	promoter
chr6	133135541	133136036	RPS12	promoter
chr6	157744013	157744830	TMEM242	Intragenic region
chr6	159238995	159239531	EZR-AS1	promoter
chr5	32585567	32586054	SUB1	promoter
chr5	52095768	52096314	ITGA1	Intragenic region
chr5	56205802	56206254	SETD9	Intragenic region
chr5	90678888	90679633	ARRDC3-AS1	Intragenic region
chr5	102455249	102455980	GIN1	promoter
chr5	115420549	115421327	COMMD10	promoter
chr5	132361898	132362339	ZCCHC10	promoter
chr5	137673765	137674313	FAM53C	Intragenic region
chr5	138609573	138610177	SNHG4	promoter
chr5	140079809	140080383	ZMAT2	promoter
chr5	145826786	145827243	TCERG1	promoter
chr5	149828841	149829592	RPS14	promoter
chr5	151151395	151151816	G3BP1	promoter
chr5	154320404	154321035	MRPL22	promoter
chr5	162864483	162864976	CCNG1	promoter
chr5	174905801	174906196	SFXN1	promoter
chr5	177557853	177558448	RMND5B	promoter
chr5	179050326	179050829	HNRNPH1	promoter
chr5	179247739	179248258	SQSTM1	Intragenic region
chr4	899116	899666	GAK	Intragenic region
chr4	53578512	53578919	DANCR	promoter
chr4	57253171	57253850	AASDH	promoter
chr4	87927648	87928340	AFF1	Intragenic region
chr4	95128805	95129392	SMARCAD1	promoter
chr4	103748504	103749891	UBE2D3	Intragenic region
chr4	109541480	109542258	RPL34	promoter
chr4	128886084	128886888	MFSD8	Intragenic region
chr4	152020703	152021322	RPS3A	promoter
chr4	169457428	169457945	PALLD	Intragenic region
chr3	3221022	3221575	CRBN	promoter
chr3	23958313	23959249	RPL15	promoter
chr3	25824634	25825041	NGLY1	Intragenic region
chr3	39093306	39093880	WDR48	promoter
chr3	39447862	39448768	RPSA	promoter
chr3	47866253	47866960	DHX30	Intragenic region
chr3	49131036	49131644	QRICH1	promoter
chr3	52029438	52030073	RPL29	promoter
chr3	52321490	52322560	GLYCTK	promoter
chr3	101405095	101405836	RPL24	promoter
chr3	141086785	141087253	ZBTB38	Intragenic region
chr3	142720205	142720869	U2SURP	promoter
chr3	169684411	169684968	SEC62	promoter
chr3	180630339	180630747	FXR1	promoter
chr3	183602041	183602815	PARL	promoter
chr3	183966335	183966995	ALG3	Intragenic region
chr3	185255131	185255747	LIPH	intragenic region
chr3	185655031	185656018	TRA2B	promoter
chr3	197463906	197464512	KIAA0226	Intragenic region
chr3	197676939	197677532	RPL35A	promoter
chr2	24298634	24299458	SF3B14	promoter
chr2	26467612	26468227	HADHB	promoter
chr2	27851643	27852120	GPN1	promoter
chr2	37898404	37898925	CDC42EP3	Intragenic region
chr2	54342632	54343164	ACYP2	promoter
chr2	55459623	55460195	RPS27A	Intragenic region
chr2	70120924	70121524	SNRNP27	promoter
chr2	70313092	70314237	PCBP1-AS1	promoter
chr2	70417547	70418186	C2orf42	promoter
chr2	71558864	71559304	ZNF638	promoter
chr2	74374529	74375199	BOLA3	promoter
chr2	74425462	74426444	MTHFD2	promoter
chr2	86333266	86333715	PTCD3	promoter
chr2	101618520	101619682	RPL31	promoter
chr2	148778543	148778974	ORC4	promoter
chr2	162016707	162017248	TANK	Intragenic region
chr2	182756819	182757561	SSFA2	Intragenic region
chr2	190305970	190306731	WDR75	promoter
chr2	198364199	198364810	HSPD1	promoter
chr2	198380511	198381130	MOB4	Intragenic region
chr2	201728746	201729689	CLK1	promoter
chr2	217363246	217363975	RPL37A	promoter
chr1	1166988	1167480	SDF4	promoter
chr1	1417165	1417479	ATAD3B	Intragenic region
chr1	2226831	2227332	SKI	Intragenic region
chr1	6761337	6762142	DNAJC11	promoter
chr1	24017994	24018827	RPL11	promoter
chr1	24151538	24152006	HMGCL	promoter
chr1	26798936	26799528	HMGN2	promoter
chr1	29507835	29508428	SRSF4	Intragenic region
chr1	42800499	42801459	FOXJ3	Intragenic region
chr1	45987251	45988028	PRDX1	Intragenic region
chr1	58512946	58513232	DAB1	Intragenic region
chr1	67395895	67396331	MIER1	Intragenic region
chr1	78147744	78148788	ZZZ3	promoter
chr1	87379195	87379949	SEP15	Intragenic region
chr1	91852589	91853188	HFM1	Intragenic region
chr1	93297350	93298169	RPL5	promoter
chr1	110026393	110027138	ATXN7L2	promoter
chr1	113162408	113162887	CAPZA1	Intragenic region
chr1	151512650	151513207	TUFT1	promoter
chr1	154155348	154156240	TPM3	Intragenic region
chr1	156307762	156308202	TSACC	Intragenic region
chr1	160231726	160232399	DCAF8	promoter
chr1	161087267	161088174	PFDN2	promoter
chr1	193073825	193074974	GLRX2	Intragenic region
chr1	198127885	198128640	NEK7	Intragenic region
chr1	201659585	201660045	NAV1	Intragenic region
chr1	212781834	212782354	ATF3	Intragenic region
chr1	222791354	222791841	MIA3	promoter
chr1	226496316	226497021	LIN9	Intragenic region
chr1	230778174	230778706	COG2	promoter
chr1	245134204	245134705	EFCAB2	Intragenic region
chr9	32552030	32552814	TOPORS	promoter
chr9	72374465	72375030	PTAR1	promoter
chr9	86594166	86595305	HNRNPK	Intragenic region
chr9	113018232	113018929	TXN	promoter
chr9	131446039	131447132	SET	Intragenic region
chr9	131873048	131874170	PPP2R4	promoter
chr9	136214758	136215543	RPL7A	promoter
chr9	139377058	139377711	SEC16A	Intragenic region
chr9	140418904	140419551	PNPLA7	Intragenic region
chr8	2074887	2075509	MYOM2	Intragenic region
chr8	57124206	57124699	CHCHD7	promoter
chr8	74205428	74206111	RPL7	promoter
chr8	75262426	75263324	GDAP1	promoter
chr8	81398236	81399063	ZBTB10	Intragenic region
chr8	94929542	94930458	PDP1	Intragenic region
chr8	97247405	97247929	UQCRB	promoter
chr8	99305277	99306860	NIPAL2	Intragenic region
chr8	101963670	101966014	YWHAZ	Intragenic region
chr8	109455541	109456413	EMC2	promoter
chr8	141521310	141522658	CHRAC1	Intragenic region
chr8	144691100	144691808	PYCRL	promoter
chr8	145688015	145688568	CYHR1	Intragenic region
chr8	146017222	146018092	RPL8	promoter
chr13	28024621	28025179	MTIF3	Promoter
chr13	31190920	31192337	USPL1	Promoter
chr13	52768381	52768918	MRPS31P5	Promoter
chr13	53191283	53191867	HNRNPA1L2	Promoter
chr13	53226474	53227164	SUGT1	Promoter
chr13	103248985	103249578	TPP2	Promoter
chr13	113242096	113242872	TUBGCP3	Promoter
chr12	7072077	7072759	MIR200C	Promoter
chr12	12419736	12420804	LRP6	Promoter
chr12	51441293	51441983	LETMD1	Promoter
chr12	54867160	54867933	GTSF1	Promoter
chr12	64797668	64798479	XPOT	Promoter
chr12	92539271	92540240	BTG1	Promoter
chr12	113622754	113623933	DDX54	Promoter
chr12	118810709	118811345	TAOK3	Promoter
chr12	120933802	120934189	DYNLL1-AS1	Promoter
chr12	120966630	120967318	COQ5	Promoter
chr11	576109	576721	PHRF1	Promoter
chr11	2721072	2721507	KCNQ1OT1	Promoter
chr11	9481810	9482953	ZNF143	Promoter
chr11	10326029	10327153	ADM	Promoter
chr11	10772497	10773100	CTR9	Promoter
chr11	32604886	32605603	EIF3M	Promoter
chr11	43902005	43902622	ALKBH3	Promoter
chr11	61734841	61735565	FTH1	Promoter
chr11	62622921	62623924	SLC3A2	Promoter
chr11	64645900	64646738	EHD1	Promoter
chr11	65028897	65029388	POLA2	Promoter
chr11	68039291	68039821	C11orf24	Promoter
chr11	94822624	94823132	ENDOD1	Promoter
chr11	111957123	111957954	SDHD	Promoter
chr11	118661618	118662644	DDX6	Promoter
chr11	118928037	118928513	HYOU1	Promoter
chr11	121162856	121163854	SC5D	Promoter
chr10	3827621	3828183	KLF6	Promoter
chr10	5855091	5856014	GDI2	Promoter
chr10	74032714	74034346	DDIT4	Promoter
chr10	75503543	75504440	SEC24C	Promoter
chr10	91173819	91174640	IFIT5	Promoter
chr10	95462274	95462856	FRA10AC1	Promoter
chr10	101190165	101190922	GOT1	Promoter
chr10	112257026	112258084	DUSP5	Promoter
chr10	121410359	121411263	BAG3	Promoter
chr10	127511475	127512511	BCCIP	Promoter
chr10	131934397	131934851	GLRX3	Promoter
chr17	11900504	11901244	ZNF18	Promoter
chr17	16120256	16120725	PIGL	Promoter
chr17	18759126	18760032	PRPSAP2	Promoter
chr17	27620756	27621607	NUFIP2	Promoter
chr17	30676716	30677414	MIR632	Promoter
chr17	33569640	33570473	SLFN5	Promoter
chr17	34135676	34136967	TAF15	Promoter
chr17	42092128	42092698	TMEM101	Promoter
chr17	49197794	49198890	SPAG9	Promoter
chr17	57696375	57697022	CLTC	Promoter
chr17	61677923	61678516	TACO1	Promoter
chr17	62222799	62223677	SNORD104	Promoter
chr17	62502657	62503300	CEP95	Promoter
chr17	65713578	65714452	NOL11	Promoter
chr17	65821410	65822012	BPTF	Promoter
chr17	73178586	73179667	SUMO2	Promoter
chr17	74068340	74068898	SRP68	Promoter
chr17	74553128	74554146	SNHG16	Promoter
chr17	77812927	77813860	CBX4	Promoter
chr17	78120620	78121647	EIF4A3	Promoter
chr17	79603941	79604424	NPLOC4	Promoter
chr17	79632979	79634304	OXLD1	Promoter
chr17	79829058	79829850	ARHGDIA	Promoter
chr17	81037132	81037812	METRNL	Promoter
chr16	2205116	2205635	SNORD60	Promoter
chr16	2732175	2732806	KCTD5	Promoter
chr16	2827193	2827933	TCEB2	Promoter
chr16	3450767	3451605	ZNF174	Promoter
chr16	4475159	4476398	DNAJA3	Promoter
chr16	9185290	9185765	C16orf72	Promoter
chr16	10479577	10480140	ATF7IP2	Promoter
chr16	11349901	11350496	SOCS1	Promoter
chr16	15982234	15982771	FOPNL	Promoter
chr16	31128633	31129287	KAT8	Promoter
chr16	31190762	31192003	FUS	Promoter
chr16	47494651	47495520	ITFG1	Promoter
chr16	56659236	56659901	MT1E	Promoter
chr16	69599431	69600246	NFAT5	Promoter
chr16	70557187	70558180	SF3B3	Promoter
chr16	87902837	87903395	SLC7A5	Promoter
chr16	89574321	89575243	SPG7	Promoter
chr16	89626569	89627544	RPL13	Promoter
chr15	35280223	35280873	ZNF770	Promoter
chr15	41694478	41695087	NDUFAF1	Promoter
chr15	45693987	45694752	SPATA5L1	Promoter
chr15	48623334	48623751	DUT	Promoter
chr15	64679666	64680313	TRIP4	Promoter
chr15	65903284	65904240	VWA9	Promoter
chr15	66796803	66797521	ZWILCH	Promoter
chr15	72523121	72524371	PKM	Promoter
chr15	75932280	75933123	IMP3	Promoter
chr15	89089796	89090365	DET1	Promoter
chr14	39572276	39572744	SEC23A	Promoter
chr14	39639288	39640030	TRAPPC6B	Promoter
chr14	92506069	92506866	TRIP11	Promoter
chr14	102605653	102606580	HSP90AA1	Promoter
chr19	2163680	2164509	DOT1L	Promoter
chr19	8578825	8579361	ZNF414	Promoter
chr19	9250784	9251322	ZNF317	Promoter
chr19	13049158	13049608	CALR	Promoter
chr19	33864104	33864966	CEBPG	Promoter
chr19	34662942	34663470	LSM14A	Promoter
chr19	39926071	39927176	RPS16	Promoter
chr19	45280663	45281390	CBLC	Promoter
chr19	45582114	45582814	GEMIN7	Promoter
chr19	48281366	48282190	SEPW1	Promoter
chr19	49468311	49468747	FTL	Promoter
chr19	54704326	54705012	RPS9	Promoter
chr19	58897831	58898957	MIR4754	Promoter
chr18	33767198	33767698	MOCOS	Promoter
chr18	57566743	57567475	PMAIP1	Promoter
chrx	68048507	68048987	EFNB1	Promoter
chr22	29196079	29197082	XBP1	Promoter
chr22	32149420	32150012	DEPDC5	Promoter
chr22	40742127	40742772	ADSL	Promoter
chr22	42016645	42017760	XRCC6	Promoter
chr22	43411280	43411764	PACSIN2	Promoter
chr22	46645885	46646532	CDPF1	Promoter
chr22	47157988	47158780	TBC1D22A	Promoter
chr20	3451233	3451901	ATRN	Promoter
chr20	5986322	5987096	CRLS1	Promoter
chr20	25228358	25229042	PYGB	Promoter
chr20	30192519	30193452	ID1	Promoter
chr20	30795197	30795967	PLAGL2	Promoter
chr20	34329836	34330927	RBM39	Promoter
chr20	60640978	60641350	TAF4	Promoter
chr20	62205417	62205827	HELZ2	Promoter
chr20	62495999	62496708	TPD52L2	Promoter
chr21	33985073	33985619	C21orf59	Promoter
chr21	34852024	34852805	TMEM50B	Promoter
chr21	34914820	34915788	SON	Promoter
chr21	45552911	45553790	C21orf33	Promoter
chr7	6048358	6049393	AIMP2	Promoter
chr7	22862070	22862891	TOMM7	Promoter
chr7	25164510	25165576	CYCS	Promoter
chr7	39662767	39663392	RALA	Promoter
chr7	42971515	42972310	MRPL32	Promoter
chr7	43768887	43769402	COA1	Promoter
chr7	54826710	54827274	SEC61G	Promoter
chr7	99005986	99006924	BUD31	Promoter
chr7	135346563	135347521	C7orf73	Promoter
chr7	138915814	138916243	UBN2	Promoter
chr6	24402863	24403401	MRS2	Promoter
chr6	26158019	26158664	HIST1H2BD	Promoter
chr6	28891361	28892198	TRIM27	Promoter
chr6	33239073	33240391	VPS52	Promoter
chr6	33421948	33422429	ZBTB9	Promoter
chr6	42847024	42848191	RPL7L1	Promoter
chr6	96969354	96970040	UFL1	Promoter
chr6	111195530	111196356	AMD1	Promoter
chr6	117923349	117924117	GOPC	Promoter
chr6	117996304	117996847	NUS1	Promoter
chr6	137143342	137143959	PEX7	Promoter
chr6	143771636	143772099	ADAT2	Promoter
chr5	10353416	10353999	MARCH6	Promoter
chr5	43483597	43484419	C5orf28	Promoter
chr5	67511052	67511947	PIK3R1	Promoter
chr5	72793810	72794588	BTF3	Promoter
chr5	79551723	79552238	SERINC5	Promoter
chr5	86563217	86564418	RASA1	Promoter
chr5	89705607	89706249	CETN3	Promoter
chr5	132387232	132388000	HSPA4	Promoter
chr5	133747407	133748066	CDKN2AIPNL	Promoter
chr5	133968325	133968936	SAR1B	Promoter
chr5	134093974	134094673	DDX46	Promoter
chr5	137089689	137090556	HNRNPA0	Promoter
chr5	141704223	141705619	SPRY4	Promoter
chr5	153569724	153570653	GALNT10	Promoter
chr5	176073865	176074470	TSPAN17	Promoter
chr4	6675479	6676143	LOC93622	Promoter
chr4	42659388	42659839	ATP8A1	Promoter
chr4	44728411	44728906	GNPDA2	Promoter
chr4	74124493	74125073	ANKRD17	Promoter
chr4	77996769	77997762	CCNI	Promoter
chr4	78977854	78978883	FRAS1	Promoter
chr4	83955693	83956780	COPS4	Promoter
chr4	89444637	89445335	PIGY	Promoter
chr4	113206757	113207473	TIFA	Promoter
chr4	119199374	119200198	SNHG8	Promoter
chr4	141294539	141295151	LOC100129858	Promoter
chr3	9438864	9439854	SETD5	Promoter
chr3	14692641	14693488	CCDC174	Promoter
chr3	40498356	40499204	RPL14	Promoter
chr3	40565768	40566851	ZNF621	Promoter
chr3	51422072	51423123	MANF	Promoter
chr3	98620178	98621161	DCBLD2	Promoter
chr3	119182222	119182890	TMEM39A	Promoter
chr3	122101887	122102430	CCDC58	Promoter
chr3	125093965	125094549	ZNF148	Promoter
chr3	127770456	127771653	SEC61A1	Promoter
chr3	127871941	127872507	EEFSEC	Promoter
chr3	155571882	155572955	SLC33A1	Promoter
chr3	186500712	186501772	EIF4A2	Promoter
chr2	677227	677805	TMEM18	Promoter
chr2	11606076	11606633	E2F6	Promoter
chr2	24149532	24150531	ATAD2B	Promoter
chr2	26101098	26101742	ASXL2	Promoter
chr2	32264498	32265328	DPY30	Promoter
chr2	32390455	32391212	SLC30A6	Promoter
chr2	64880617	64881596	SERTAD2	Promoter
chr2	85839115	85839984	C2orf68	Promoter
chr2	98261972	98262919	COX5B	Promoter
chr2	111878187	111878733	BCL2L11	Promoter
chr2	113032729	113033350	ZC3H6	Promoter
chr2	114646899	114647959	ACTR3	Promoter
chr2	152684785	152685469	ARL5A	Promoter
chr2	178976886	178977407	RBM45	Promoter
chr2	183988706	183989244	NUP35	Promoter
chr2	208889919	208890666	PLEKHM3	Promoter
chr2	238499379	238500291	RAB17	Promoter
chr1	1334360	1335144	CCNL2	Promoter
chr1	3816450	3817321	C1orf174	Promoter
chr1	8021167	8022254	PARK7	Promoter
chr1	8086134	8086827	ERRFI1	Promoter
chr1	23345308	23346143	KDM1A	Promoter
chr1	26324707	26325306	PAFAH2	Promoter
chr1	27021881	27022432	ARID1A	Promoter
chr1	27998357	27999142	IFI6	Promoter
chr1	28831959	28832924	SNHG3	Promoter
chr1	28969154	28970132	TAF12	Promoter
chr1	45240738	45241719	RPS8	Promoter
chr1	46216200	46216822	IPP	Promoter
chr1	51701520	51702160	RNF11	Promoter
chr1	53685988	53686630	C1orf123	Promoter
chr1	67895766	67896619	SERBP1	Promoter
chr1	93544348	93545058	MTF2	Promoter
chr1	94344382	94345237	DNTTIP2	Promoter
chr1	100503439	100503893	HIAT1	Promoter
chr1	101361147	101361967	SLC30A7	Promoter
chr1	119683036	119683801	WARS2	Promoter
chr1	145507247	145507854	RBM8A	Promoter
chr1	145610626	145611242	POLR3C	Promoter
chr1	149858049	149858720	HIST2H2AC	Promoter
chr1	155107856	155108554	SLC50A1	Promoter
chr1	156030720	156031201	RAB25	Promoter
chr1	161015429	161016160	USF1	Promoter
chr1	161102541	161103175	DEDD	Promoter
chr1	170500650	170501125	GORAB	Promoter
chr1	171711058	171711725	VAMP4	Promoter
chr1	173836516	173837458	SNORD74	Promoter
chr1	174992181	174993118	MRPS14	Promoter
chr1	182573323	182573811	RGS16	Promoter
chr1	203274378	203274919	BTG2	Promoter
chr1	224301557	224301983	FBXO28	Promoter
chr1	229643925	229644471	NUP133	Promoter
chr1	245027596	245028094	HNRNPU	Promoter
chr9	2843786	2844643	KIAA0020	Promoter
chr9	5628663	5629438	KIAA1432	Promoter
chr9	34611863	34612386	RPP25L	Promoter
chr9	74979942	74980642	ZFAND5	Promoter
chr9	100000290	100001074	LOC100499484-C9ORF174	Promoter
chr9	115983372	115984155	SLC31A1	Promoter
chr9	117349505	117350442	ATP6V1G1	Promoter
chr9	128003796	128004461	HSPA5	Promoter
chr9	130213103	130213984	LRSAM1	Promoter
chr9	135819486	135820568	TSC1	Promoter
chr9	139304819	139305366	PMPCA	Promoter
chr8	6263826	6264378	MCPH1	Promoter
chr8	29208376	29208833	DUSP4	Promoter
chr8	33342086	33343059	MAK16	Promoter
chr8	41909207	41910082	KAT6A	Promoter
chr8	42910996	42911660	FNTA	Promoter
chr8	48920712	48921222	UBE2V2	Promoter
chr8	52811501	52812097	PCMTD1	Promoter
chr8	54934737	54935292	TCEA1	Promoter
chr8	57906481	57906917	IMPAD1	Promoter
chr8	67976018	67976829	CSPP1	Promoter
chr8	82643990	82645126	CHMP4C	Promoter
chr8	97273440	97274559	PTDSS1	Promoter
chr8	100024905	100025884	VPS13B	Promoter
chr8	103424522	103425424	UBR5	Promoter
chr8	103875779	103877072	AZIN1	Promoter
chr8	119123863	119124595	EXT1	Promoter
chr8	120868154	120868746	DSCC1	Promoter
chr8	128747282	128748829	MYC	Promoter
chr8	143750969	143752020	JRK	Promoter
chr6	58776187	58779425	LINC00680	Intergenic region
chr22	39715079	39716267	RPL3	Promoter
chr2	232571242	232572757	PTMA	intergenic region
chr5	180670331	180671789	RACK1	Promoter
chr18	47018290	47018965	RPL17	Promoter
chr5	40834951	40835899	RPL37	Promoter
chr8	67837343	67838427	SNHG6	Promoter
chr6	135375564	135376407	HBS1L	Promoter
chr2	240322906	240323667	LOC101928111	Promoter
chr12	123849059	123849843	MIR8072	Promoter
chr4	190643115	190644236	LOC105379514	intergenic region
chr17	62502087	62502555	DDX5	Promoter
chr20	2450941	2451734	SNRPB	Promoter
chrX	118925089	118925763	RPL39	Promoter
chr3	12882638	12883203	RPL32	Promoter
chr18	60189673	60190412	ZCCHC2	intergenic region
chr2	234475048	234475658	USP40	intergenic region
chr19	55984461	55985088	ZNF628	intergenic region
chr5	137910637	137911174	HSPA9	Promoter
chr11	65244521	65245414	MALAT1	intergenic region
chr1	28908060	28908694	SNHG12	Promoter
chr8	99057498	99058163	RPL30	Promoter
chr6	86388022	86388743	SNHG5	Promoter
chr19	55770606	55771201	PPP6R1	Intergenic region
chr16	88464576	88465107	ZNF469	intergenic region
chr17	80250231	80251161	LINC01970	Promoter
chr11	10830090	10830921	EIF4G2	Promoter
chr12	127544826	127545430	LOC101927592	Promoter
chr2	191884987	191886004	LOC105373805	intergenic region
chr22	36805762	36806725	MYH9	intergenic region
chr6	133134858	133135487	RPS12	intergenic region
chr4	10118551	10118985	WDR1	Promoter
chr1	150336018	150336526	RPRD2	Promoter
chr9	95055587	95056508	IARS	Promoter
chr9	133588239	133588767	ABL1	intergenic region
chr4	9154920	9155444	USP17L10	Intergenic region
chr11	122933063	122933841	HSPA8	Promoter
chr3	130539731	130540132	ATP2C1	Intergenic region
chr13	100150531	100151509	LINC01232	intragenic region
chr17	62915478	62915829	LRRC37A3	Promoter
chr7	77165836	77166502	PTPN12	Intergenic region
chr2	27632417	27633074	PPM1G	Promoter
chr17	75954263	75955199	TNRC6C	Intergenic region
chr15	98418586	98418989	LINC00923	Intergenic region
chr16	69440650	69441446	CYB5B	Intergenic region
chr17	48228250	48229512	PPP1R9B	Intergenic region
chr9	21559309	21560017	MIR31HG	Promoter
chr7	5465876	5466846	TNRC18	Intergenic region
chr3	52312045	52312942	WDR82	Promoter
chr10	126604966	126605740	ZRANB1	Intergenic region
chr3	110790013	110790430	NECTIN3	Promoter
chrX	108297331	108297922	MIR6087	Promoter
chr9	139892770	139893263	CLIC3	Intergenic region
chr2	232530761	232531406	PTMA	Intergenic region
chr11	63952744	63953364	STIP1	Promoter
chr19	55727765	55728761	PTPRH	Intergenic region
chr1	234745693	234746278	IRF2BP2	Intergenic region
chrX	53710500	53711105	HUWE1	intragenic region
chr16	30816678	30817285	ZNF629	Intergenic region
chr8	8243631	8244089	PRAG1	Intergenic region
chr15	69110355	69110957	ANP32A	intragenic region
chr7	2903277	2903742	GNA12	Intergenic region
chr9	6680792	6681729	GLDC	Intergenic region
chr17	36905648	36906458	PCGF2	Intergenic region
chr9	126692037	126692710	DENND1A	Promoter
chr6	74233142	74233851	EEF1A1	Intergenic region
chr19	56146124	56146597	ZNF580	Intergenic region
chr1	31538159	31538808	PUM1	Promoter
chr2	157197937	157198768	NR4A2	Intergenic region
chr15	76603517	76604276	ETFA	Promoter
chr6	42751018	42751537	LOC401261	Promoter
chr2	48133324	48133713	FBXO11	Intergenic region
chr7	148947	149386	LOC102723672	Promoter
chr11	123324952	123325505	GRAMD1B	Intergenic region
chr1	152019950	152021090	S100A11	Intergenic region
chr1	224622310	224622922	CNIH3	Promoter
chr17	79481185	79481979	ACTG1	Intergenic region
chr5	180672792	180673911	CTC-338M12.4	Promoter
chr8	76319455	76320133	HNF4G	Promoter
chr15	99558046	99558532	LUNAR1	Promoter
chr19	57790903	57791500	ZNF460	Promoter
chr4	111332146	111332418	ENPEP	Intergenic region
chr1	36852003	36852556	STK40	Intergenic region
chr9	134269303	134269925	PRRC2B	Intergenic region
chr6	159290163	159291407	C6orf99	Promoter
chr10	21822305	21822876	MLLT10	Promoter
chr1	173991126	173991616	RC3H1	Intergenic region

## Sheet: Fig. 3C. TAF2-bound genes 
List of TAF2 ChIP-seq peaks and the corresponding genes in Fig.3C
Chromosome	Loci Start	Loci End	Distance to TSS	Gene Symbol
chr13	26796061	26796626	165	RNF6
chr13	29232951	29233574	122	POMP
chr13	52026754	52027236	280	INTS6
chr13	73633033	73633463	107	KLF5
chr13	99852443	99853061	74	UBAC2
chr13	111567118	111567474	120	ANKRD10
chr12	498285	498803	76	KDM5A
chr12	6602023	6602657	131	MRPL51
chr12	6643403	6643982	108	GAPDH
chr12	7079512	7080404	15	EMG1
chr12	13043979	13044681	375	GPRC5A
chr12	21810439	21811082	29	LDHB
chr12	31478880	31479249	95	FAM60A
chr12	45609514	45610222	99	ANO6
chr12	46766258	46766825	104	SLC38A2
chr12	49658700	49659203	87	TUBA1C
chr12	50135059	50135726	100	TMBIM6
chr12	50505722	50506329	262	COX14
chr12	53399746	53400744	184	EIF4B
chr12	57913931	57914568	51	DDIT3
chr12	65563042	65563691	16	LEMD3
chr12	88973852	88974476	86	KITLG
chr12	94070937	94071547	92	CRADD
chr12	95867549	95868261	84	METAP2
chr12	100536029	100536848	204	UHRF1BP1L
chr12	104324088	104324471	77	MIR3652
chr12	104359203	104360008	13	TDG
chr12	109915187	109915836	84	UBE3B
chr12	110437069	110437575	88	ANKRD13A
chr12	112846887	112847558	221	RPL6
chr12	115121603	115122300	18	TBX3
chr12	117627998	117628571	16	FBXO21
chr12	125398902	125399778	247	UBC
chr11	8703822	8704552	193	RPL27A
chr11	10879128	10880113	0	ZBED5
chr11	11862975	11863866	451	USP47
chr11	30344293	30345003	0	ARL14EP
chr11	33757742	33758168	70	CD59
chr11	33795732	33796374	18	FBXO3
chr11	43333312	43333938	121	API5
chr11	47270009	47270751	77	ACP2
chr11	47600395	47600836	54	NDUFS3
chr11	47663792	47664355	133	MTCH2
chr11	59577916	59578535	120	MRPL16
chr11	62420480	62421036	16	INTS5
chr11	62494521	62495056	69	HNRNPUL2
chr11	62572672	62573158	49	NXF1
chr11	64889284	64890155	65	MRPL49
chr11	65728800	65729570	26	SART1
chr11	66360411	66361044	38	CCS
chr11	66383843	66384501	120	RBM14
chr11	66886562	66887125	104	KDM2A
chr11	67888522	67888955	120	CHKA
chr11	69061510	69062232	250	MYEOV
chr11	82868038	82868580	173	PCF11
chr11	93474315	93474942	75	TAF1D
chr11	111636737	111637499	51	PPP2R1B
chr11	118965831	118966406	59	H2AFX
chr11	124492455	124493162	67	TBRG1
chr11	126173579	126174319	303	DCPS
chr11	129939605	129940066	120	APLP2
chr10	7860269	7860863	100	TAF3
chr10	17243446	17244003	346	TRDMT1
chr10	28821432	28822387	488	WAC
chr10	32344887	32345621	117	KIF5B
chr10	35379032	35379730	189	CUL2
chr10	61666032	61666576	110	CCDC6
chr10	72972095	72972573	43	UNC5B
chr10	74451555	74452511	145	MCU
chr10	75571044	75571656	239	NDST2
chr10	89623073	89623719	202	PTEN
chr10	94352435	94353240	13	KIF11
chr10	101491469	101492505	30	CUTC
chr10	102132832	102133841	4	LINC00263
chr10	103577466	103578834	72	MGEA5
chr10	104263497	104264081	71	SUFU
chr10	120839628	120840989	26	EIF3A
chr10	122610364	122611271	131	WDR11
chr10	123687051	123687885	78	ATE1
chr17	5185307	5186019	106	RABEP1
chr17	5322569	5323906	277	RPAIN
chr17	7387477	7388324	203	POLR2A
chr17	7486894	7487527	246	MPDU1
chr17	13972566	13973155	142	COX10
chr17	15902596	15903533	371	TTC19
chr17	16118622	16119080	23	NCOR1
chr17	16283990	16284764	11	UBB
chr17	16342051	16342665	58	C17orf76-AS1
chr17	21187834	21188575	237	MAP2K3
chr17	25620892	25621569	125	WSB1
chr17	28443506	28444204	31	NSRP1
chr17	34890872	34891497	121	MYO19
chr17	37607046	37607784	112	MED1
chr17	40169047	40169992	196	DNAJC7
chr17	40925077	40925869	20	VPS25
chr17	41277486	41277961	124	NBR2
chr17	42766861	42767394	38	CCDC43
chr17	43224353	43225091	39	HEXIM1
chr17	46985386	46986194	60	UBE2Z
chr17	48474510	48475208	55	LRRC59
chr17	48784624	48785665	126	ANKRD40
chr17	54990818	54991976	12	TRIM25
chr17	57784415	57785311	1	VMP1
chr17	61904061	61905322	340	FTSJ3
chr17	62657606	62658910	128	SMURF2
chr17	72744391	72745192	40	MIR3615
chr17	73042662	73043964	35	KCTD2
chr17	73452496	73452934	52	KIAA0195
chr17	73775493	73776047	90	H3F3B
chr17	73974877	73976048	165	TEN1
chr17	74733008	74733673	153	SRSF2
chr17	76836209	76837582	74	USP36
chr17	78518287	78519298	168	RPTOR
chr17	79008667	79009296	35	BAIAP2
chr17	79479584	79480074	63	ACTG1
chr17	80415946	80416419	123	NARF
chr16	2317710	2318412	352	RNPS1
chr16	3070047	3070724	73	TNFRSF12A
chr16	14726389	14726945	0	BFAR
chr16	20817492	20818108	34	LOC81691
chr16	24550785	24551264	117	RBBP6
chr16	30798313	30798669	32	ZNF629
chr16	31470549	31471051	484	ARMC5
chr16	68770998	68771532	71	CDH1
chr16	70323022	70323629	87	AARS
chr16	75681242	75682048	11	TERF2IP
chr16	87425334	87426299	16	MAP1LC3B
chr15	22833088	22833848	74	TUBGCP5
chr15	45879116	45879965	124	BLOC1S6
chr15	52311218	52311837	117	MAPK6
chr15	57998618	57999238	28	POLR2M
chr15	66161476	66162349	116	RAB11A
chr15	66678867	66679607	27	MAP2K1
chr15	69745031	69745453	84	RPLP1
chr15	75198908	75199426	295	FAM219B
chr15	75494071	75494653	142	C15orf39
chr15	93443465	93443973	169	CHD2
chr15	100105871	100106437	22	MEF2A
chr14	24563268	24563863	83	PCK2
chr14	31889377	31890167	16	HEATR5A
chr14	50359368	50360144	21	ARF6
chr14	60558258	60559146	74	PCNXL4
chr14	62162154	62162602	260	HIF1A
chr14	69445802	69446302	31	ACTN1
chr14	71374136	71374919	406	PCNX
chr14	75745265	75745899	102	FOS
chr14	77494486	77495242	178	IRF2BPL
chr14	90862983	90863747	39	CALM1
chr14	91976205	91976953	65	SMEK1
chr14	99947479	99948103	53	CCNK
chr14	105444343	105445007	19	AHNAK2
chr19	531533	531996	32	CDC34
chr19	1020908	1021247	64	TMEM259
chr19	1173881	1174497	93	SBNO2
chr19	2269226	2269920	54	OAZ1
chr19	2475827	2476514	48	GADD45B
chr19	3500245	3500985	323	DOHH
chr19	8385944	8386850	14	RPS28
chr19	10654467	10654978	76	ATG4D
chr19	17325889	17326513	47	USE1
chr19	39616305	39616742	104	PAK4
chr19	41815835	41816513	81	CCDC97
chr19	47104266	47104853	48	CALM3
chr19	47291456	47292051	89	SLC1A5
chr19	47633893	47634423	79	SAE1
chr19	48758926	48759477	2	CARD8
chr19	49313987	49314577	38	BCAT2
chr19	49588602	49589136	405	SNRNP70
chr19	50979675	50980105	113	FAM71E1
chr19	55918801	55919410	220	UBE2S
chr18	3247539	3248188	336	MYL12A
chr18	33552307	33552907	20	C18orf21
chr18	44497094	44497609	144	PIAS2
chr18	56338304	56338995	32	MALT1
chrX	21857463	21857969	61	MBTPS2
chrX	53254029	53254940	120	KDM5C
chrX	70752682	70753235	47	OGT
chr22	18121044	18121876	111	BCL2L13
chr22	21356015	21356721	158	THAP7-AS1
chr22	29663647	29664739	196	EWSR1
chr22	37956244	37956860	82	CDC42EP1
chr22	38244967	38245832	21	EIF3L
chr22	39916374	39917277	257	ATF4
chr22	41842456	41843464	67	TOB2
chr22	50354172	50354797	342	PIM3
chr20	388145	389517	123	RBCK1
chr20	2632880	2633645	85	NOP56
chr20	17662578	17663129	75	RRBP1
chr20	32581454	32582065	302	RALY
chr20	32699354	32700543	137	EIF2S2
chr20	33999577	34000306	4	UQCC
chr20	34252470	34253236	25	CPNE1
chr20	37075034	37075682	62	SNHG11
chr20	39657388	39657789	127	TOP1
chr20	62257775	62258862	63	GMEB2
chr21	19191349	19191905	76	C21orf91
chr7	5632259	5632744	66	FSCN1
chr7	16685580	16686174	119	BZW2
chr7	17979861	17980347	27	SNX13
chr7	23571187	23571914	106	TRA2A
chr7	43622536	43622917	35	STK17A
chr7	43965784	43966370	43	UBE2D4
chr7	56173912	56174354	54	CHCHD2
chr7	75543963	75544937	31	POR
chr7	75677053	75677807	38	MDH2
chr7	75987970	75988505	105	YWHAG
chr7	86781235	86782366	124	DMTF1
chr7	99516822	99517602	11	TRIM4
chr7	128694568	128695573	157	TNPO3
chr7	154795047	154795561	162	LOC202781
chr6	2999977	3000523	184	NQO2
chr6	16129145	16129592	52	MYLIP
chr6	20402053	20402622	201	E2F3
chr6	20534476	20535069	85	CDKAL1
chr6	30711968	30712626	30	IER3
chr6	31795405	31795786	84	HSPA1B
chr6	42185351	42185847	34	MRPS10
chr6	43543706	43544328	140	POLH
chr6	76311428	76312554	370	SENP6
chr6	88411584	88412069	159	AKIRIN2
chr6	100016247	100016946	94	CCNC
chr6	107349107	107349795	45	C6orf203
chr6	131948913	131949579	133	MED23
chr6	139695402	139696159	7	CITED2
chr5	56110887	56111768	428	MAP3K1
chr5	57755509	57756179	122	PLK2
chr5	95297194	95297751	303	ELL2
chr5	111496295	111496911	381	EPB41L4A-AS1
chr5	114880063	114880683	218	FEM1C
chr5	122847335	122848347	49	CSNK1G3
chr5	132298928	132299439	171	AFF4
chr5	140070673	140071400	276	HARS
chr5	148930629	148931556	23	CSNK1A1
chr5	170814223	170815277	43	NPM1
chr5	173315209	173315755	152	CPEB4
chr5	175875145	175875623	29	FAF2
chr5	176924277	176924901	13	PDLIM7
chr5	179159613	179160264	88	MAML1
chr5	180687715	180688439	42	TRIM52
chr4	2010357	2011284	142	NELFA
chr4	13485566	13486232	90	RAB28
chr4	39460048	39461069	10	RPL9
chr4	76439124	76439879	139	RCHY1
chr4	78783562	78784357	155	MRPL1
chr4	79472510	79473319	173	ANXA3
chr4	83811942	83812704	96	SEC31A
chr4	122617723	122618383	94	ANXA5
chr4	139936810	139937244	85	CCRN4L
chr3	4534724	4535402	32	ITPR1
chr3	11887936	11888632	68	TAMM41
chr3	12598166	12598999	70	MKRN2
chr3	41240635	41241389	71	CTNNB1
chr3	52719703	52720395	114	GNL3
chr3	53381167	53382049	46	DCP1A
chr3	53915808	53916475	88	ACTR8
chr3	57582786	57583289	178	ARF4
chr3	57994043	57994486	138	FLNB
chr3	69129193	69129842	7	UBA3
chr3	128902281	128903261	39	CNBP
chr3	129034757	129035405	39	H1FX
chr3	141595221	141595872	77	ATP1B3
chr3	146262024	146262628	302	PLSCR1
chr3	150320638	150321611	59	SELT
chr3	152879928	152880297	84	RAP2B
chr3	154042018	154042551	2	DHX36
chr3	170587613	170588351	63	RPL22L1
chr3	184032120	184032786	171	EIF4G1
chr3	184429278	184429959	218	MAGEF1
chr3	195163416	195163935	142	ACAP2
chr3	195808580	195809250	117	TFRC
chr2	3622444	3623385	62	RPS7
chr2	8822082	8822481	169	ID2
chr2	15731639	15732281	216	DDX1
chr2	24269968	24270541	42	C2orf44
chr2	25016072	25016520	122	CENPO
chr2	26256759	26257379	341	RAB10
chr2	27485536	27486103	141	SLC30A3
chr2	38978213	38978743	158	SRSF7
chr2	55277217	55277884	184	RTN4
chr2	61765239	61765567	15	XPO1
chr2	67624169	67624748	17	ETAA1
chr2	69613876	69614828	34	GFPT1
chr2	69664137	69664890	247	NFU1
chr2	71295173	71295913	136	NAGK
chr2	71357036	71357959	54	MPHOSPH10
chr2	73460999	73461844	58	CCT7
chr2	75873576	75874252	6	MRPL19
chr2	85788216	85789010	44	GGCX
chr2	95787262	95787850	198	MRPS5
chr2	95830826	95831742	102	ZNF2
chr2	96874241	96874616	145	STARD7
chr2	99224498	99225255	105	COA5
chr2	99797304	99797893	57	MRPL30
chr2	110371795	110372227	101	SOWAHC
chr2	128458758	128459427	496	SFT2D3
chr2	162164638	162165000	34	PSMD14
chr2	191878459	191879398	48	STAT1
chr2	192542762	192543147	157	NABP1
chr2	197035878	197036402	196	STK17B
chr2	223725597	223726089	112	ACSL3
chr2	231084221	231084997	218	SP110
chr1	1342285	1343012	45	MRPL20
chr1	11333164	11333864	260	UBIAD1
chr1	16482314	16482826	12	EPHA2
chr1	22378919	22379520	100	CDC42
chr1	23494927	23495598	89	LUZP1
chr1	24286058	24286790	124	PNRC2
chr1	25573592	25574107	136	C1orf63
chr1	27189430	27189943	54	SFN
chr1	27816269	27816905	91	WASF2
chr1	28156838	28157718	27	PPP1R8
chr1	28585929	28586392	198	SESN2
chr1	46016042	46016934	34	AKR1A1
chr1	57044754	57045340	210	PPAP2B
chr1	59249364	59249897	155	JUN
chr1	68150755	68151142	89	GADD45A
chr1	70820010	70820761	32	ANKRD13C
chr1	94702810	94703640	82	ARHGAP29
chr1	100435165	100435792	134	SLC35A3
chr1	110090941	110091657	114	GNAI3
chr1	115300180	115301077	43	CSDE1
chr1	120612052	120612267	158	NOTCH2
chr1	149899392	149900165	366	SF3B4
chr1	150208018	150208620	185	ANP32E
chr1	150336570	150337517	54	RPRD2
chr1	150459529	150460227	39	TARS2
chr1	153588435	153589128	27	S100A14
chr1	153962931	153963608	31	RPS27
chr1	161123431	161124140	252	UFC1
chr1	161129003	161129792	144	USP21
chr1	163291280	163291756	63	RGS5
chr1	167905604	167906250	131	DCAF6
chr1	173683862	173684316	10	KLHL20
chr1	173793712	173794326	223	DARS2
chr1	179198385	179198941	156	ABL2
chr1	179923706	179924302	97	CEP350
chr1	180991594	180992081	209	STX6
chr1	181057535	181058202	231	IER5
chr1	182360584	182361242	428	GLUL
chr1	184020610	184021248	119	TSEN15
chr1	201476021	201476532	111	CSRP1
chr1	201979410	201980095	63	ELF3
chr1	202317678	202318237	128	PPP1R12B
chr1	204380619	204381213	28	PPP1R15B
chr1	211432548	211433079	106	RCOR3
chr1	212964880	212965515	28	TATDN3
chr1	228674849	228675407	61	RNF187
chr1	231376687	231377327	89	GNPAT
chr1	234508867	234509806	123	COA6
chr1	235491116	235491722	113	ARID4B
chr9	19379673	19380719	39	RPS6
chr9	37592293	37592942	19	TOMM5
chr9	74525709	74526192	198	ABHD17B
chr9	88897082	88897673	113	ISCA1
chr9	98637964	98638577	371	ERCC6L2
chr9	100818746	100819411	120	NANS
chr9	110045289	110046311	284	RAD23B
chr9	123604790	123605750	29	PSMD5
chr9	127623889	127624558	17	RPL35
chr9	128003267	128003720	173	HSPA5
chr9	131709356	131710366	151	DOLK
chr9	131940149	131940675	128	IER5L
chr8	22298205	22298973	107	PPP3CC
chr8	23021162	23021755	85	TNFRSF10D
chr8	26148671	26149446	52	PPP2R2A
chr8	27950415	27951025	137	ELP3
chr8	28747672	28748363	107	HMBOX1
chr8	29207890	29208329	158	DUSP4
chr8	48872360	48873020	53	PRKDC
chr8	56685258	56686361	19	TGS1
chr8	67973966	67975005	77	COPS5
chr8	95565297	95566180	8	KIAA1429
chr8	103667550	103668196	110	KLF10
chr8	125551093	125551654	31	NDUFB9
chr8	126442334	126443220	215	TRIB1
chr8	132916080	132916712	41	EFR3A
chr8	136469605	136470030	102	KHDRBS3
chr8	145133169	145133938	32	EXOSC4
chr8	145158291	145159182	404	SHARPIN
chr8	145514904	145515686	26	HSF1
chr8	146227860	146228776	122	ZNF252P-AS1
chr13	21714451	21714954	50	SAP18
chr13	22177893	22178487	165	MICU2
chr13	77565800	77566695	189	CLN5
chr13	96329286	96329896	199	DNAJC3
chr12	6976472	6977043	174	TPI1
chr12	8234529	8235262	89	NECAP1
chr12	22777845	22778428	61	ETNK1
chr12	27863450	27864115	77	MRPS35
chr12	75905027	75905633	88	KRR1
chr12	76425075	76425532	253	PHLDA1
chr12	77157632	77158445	185	ZDHHC17
chr12	108954683	108955079	284	SART3
chr12	112036765	112037831	182	ATXN2
chr12	122231221	122231847	60	RHOF
chr11	31531225	31531672	152	ELP4
chr11	43702142	43702788	323	HSD17B12
chr11	47447601	47448046	201	PSMC3
chr11	47869643	47870160	156	NUP160
chr11	77531343	77532005	206	RSF1
chr10	74927458	74928248	0	ECD
chr10	102045915	102046834	95	BLOC1S2
chr10	104677958	104678683	246	CNNM2
chr10	105127375	105128646	287	TAF5
chr10	115614479	115614939	319	NHLRC2
chr10	116697874	116698509	240	TRUB1
chr10	126479968	126480706	102	METTL10
chr17	4607011	4607727	263	PELP1
chr17	35969067	35969695	105	SYNRG
chr17	38296576	38297198	381	CASC3
chr17	40021343	40021783	66	KLHL11
chr17	48450160	48450850	57	MRPL27
chr17	56083838	56085148	214	SRSF1
chr17	57970362	57970940	245	RPS6KB1
chr17	60501030	60501502	21	METTL2A
chr17	72868717	72869293	151	FDXR
chr17	73008228	73009442	56	ICT1
chr17	79818063	79818564	231	P4HB
chr16	1822950	1823541	17	EME2
chr16	2563879	2564330	378	ATP6V0C
chr16	57481147	57481741	108	COQ9
chr16	57496391	57496975	133	POLR2C
chr16	66785267	66785625	79	DYNC1LI2
chr16	67840059	67840636	208	RANBP10
chr16	69373077	69373774	101	COG8
chr16	74640634	74641265	93	GLG1
chr15	38746134	38746658	69	FAM98B
chr15	40697841	40698368	419	IVD
chr15	42264415	42264904	96	EHD4
chr15	44955477	44956128	74	SPG11
chr15	59225444	59225952	154	SLTM
chr15	64388060	64388563	229	SNX1
chr15	81281714	81282194	251	MESDC2
chr14	39644335	39644786	174	PNN
chr14	50052644	50053377	124	RPS29
chr14	57046451	57046975	203	TMEM260
chr14	59950357	59951283	253	L3HYPDH
chr14	61201345	61201836	132	MNAT1
chr19	8509559	8510278	116	HNRNPM
chr19	12845063	12845681	157	C19orf43
chr19	16222540	16223029	295	RAB8A
chr19	16940140	16940448	86	SIN3B
chr19	18496797	18497226	44	GDF15
chr19	18632434	18633134	153	ELL
chr19	36208747	36209267	87	KMT2B
chr19	38865312	38865864	399	PSMD8
chr18	23670221	23670749	126	SS18
chr18	57026030	57026578	204	LMAN1
chr22	30163276	30163724	143	UQCR10
chr22	39795513	39796132	64	TAB1
chr20	277915	278579	44	ZCCHC3
chr20	48807123	48808103	494	CEBPB
chr20	49574797	49575238	43	DPM1
chr21	26979438	26980124	20	MRPL39
chr21	44313138	44313799	91	NDUFV3
chr7	27204749	27205318	116	HOXA9
chr7	30634143	30634997	390	GARS
chr7	40173863	40174462	89	MPLKIP
chr7	134895936	134896519	89	WDR91
chr7	140178755	140179506	239	MKRN1
chr6	26204572	26205187	7	HIST1H4E
chr6	27114788	27115095	81	HIST1H2AH
chr6	30585440	30585979	224	MRPS18B
chr6	33679107	33679616	167	MNF1
chr6	38670488	38671026	195	GLO1
chr6	41755057	41755824	260	TOMM6
chr6	42713426	42713960	191	TBCC
chr5	16465432	16466031	163	ZNF622
chr5	34915582	34916254	99	BRIX1
chr5	40797970	40798496	64	PRKAA1
chr5	60627771	60628429	1	ZSWIM6
chr5	71615979	71616619	100	PTCD2
chr5	112257489	112258209	182	REEP5
chr5	114598214	114598812	56	PGGT1B
chr5	115176842	115177591	332	ATG12
chr5	125936427	125937025	120	PHAX
chr5	177018991	177019613	90	TMED9
chr4	17616020	17616637	56	MED28
chr4	25314140	25314772	61	ZCCHC4
chr3	50273511	50274034	126	GNAI2
chr3	56716474	56717271	263	FAM208A
chr3	67704627	67705241	104	SUCLG2
chr3	112709579	112710319	150	GTPBP8
chr3	122282886	122283811	164	DTX3L
chr3	123303551	123304193	52	PTPLB
chr3	197517898	197518407	8	LRCH3
chr2	27886572	27887103	500	SLC4A1AP
chr2	37458360	37458977	72	CEBPZ
chr2	62115189	62116023	200	CCT4
chr2	62132651	62133137	92	COMMD1
chr2	74756319	74757104	263	AUP1
chr2	105654459	105654891	193	MRPS9
chr1	27226606	27227204	57	GPATCH3
chr1	28099490	28100164	134	STX12
chr1	36554337	36554926	179	ADPRHL2
chr1	38455372	38455860	145	SF3A3
chr1	38478181	38478768	91	UTP11L
chr1	46768678	46769288	55	LRRC41
chr1	110881895	110882432	219	RBM15
chr1	113161438	113162016	313	ST7L
chr1	114354463	114355138	270	RSBN1
chr1	120254466	120254844	237	PHGDH
chr1	150551671	150552223	267	MCL1
chr1	151584402	151585067	73	SNX27
chr1	156252073	156252860	154	SMG5
chr1	160313002	160313446	162	NCSTN
chr1	192777908	192778537	54	RGS2
chr1	201798207	201798715	174	IPO9
chr1	217803982	217804570	133	GPATCH2
chr1	218458500	218459026	135	RRP15
chr1	226186637	226187230	133	SDE2
chr1	228353296	228353790	115	IBA57
chr1	231473187	231473736	117	EXOC8
chr1	235324106	235324938	49	RBM34
chr9	34637380	34637912	122	SIGMAR1
chr9	101983821	101984311	180	ALG2
chr9	104160478	104161132	114	MRPL50
chr9	133568860	133569505	25	EXOSC2
chr9	135545101	135545897	289	DDX31
chr9	135906099	135906737	357	GTF3C5
chr9	140094923	140095376	14	TPRN
chr9	140135614	140136095	144	TUBB4B
chr8	37756555	37757115	180	RAB11FIP1
chr8	37962862	37963388	115	ASH2L
chr8	74790541	74791618	66	UBE2W
chr8	109260476	109261233	105	EIF3E
chr8	144660238	144660649	70	NAPRT1
chr8	144910871	144912035	103	PUF60
chr8	145149723	145150347	76	CYC1
chr8	145641829	145642426	146	SLC39A4
chr8	146277743	146278210	153	C8orf33
chr13	37574719	37575342	353	EXOSC8
chr12	53689017	53689862	205	PFDN5
chr12	54674392	54674998	163	HNRNPA1P10
chr12	54718723	54719342	159	COPZ1
chr12	56435635	56436319	292	RPS26
chr12	56510134	56510911	149	RPL41
chr12	57118542	57119368	371	NACA
chr12	59989864	59990183	203	SLC16A7
chr12	66562995	66563926	347	TMBIM4
chr12	82751823	82752489	428	CCDC59
chr12	120638494	120639214	160	RPLP0
chr12	121837823	121838230	141	RNF34
chr12	123717232	123717698	320	MPHOSPH9
chr11	6255479	6255985	209	FAM160A2
chr11	45868911	45869399	487	CRY2
chr11	62340777	62341484	330	EEF1G
chr11	65667311	65668098	293	FOSL1
chr11	71639919	71640475	430	RNF121
chr11	75110240	75111109	140	RPS3
chr11	118927519	118927988	172	HYOU1
chr10	14920739	14921185	181	SUV39H2
chr10	70091398	70092750	307	HNRNPH3
chr10	73975515	73976201	101	ANAPC16
chr10	79793401	79794151	259	RPS24
chr10	97889236	97890406	350	ZNF518A
chr10	126490117	126490865	138	FAM175B
chr17	1302950	1303618	272	YWHAE
chr17	5389177	5389554	129	DERL2
chr17	7165473	7166903	324	CLDN7
chr17	7590218	7591006	256	TP53
chr17	8285967	8286814	175	RPL26
chr17	28804187	28804930	133	GOSR1
chr17	35766572	35767603	111	TADA2A
chr17	37009383	37010432	146	RPL23
chr17	37356348	37356918	98	RPL19
chr17	39845043	39845806	298	EIF1
chr17	41150460	41150928	249	RPL27
chr17	43138577	43139120	169	NMT1
chr17	43238213	43239095	391	HEXIM2
chr17	45908408	45909173	117	MRPL10
chr17	48132371	48133248	294	LOC284080
chr17	49230550	49231580	146	NME1
chr17	56160677	56161490	304	DYNLL2
chr17	56296279	56297060	297	MKS1
chr17	61818521	61819484	328	STRADA
chr17	66243642	66244870	112	AMZ2
chr17	72199646	72200444	251	RPL38
chr16	2014329	2015244	41	RPS2
chr16	2301187	2301838	90	ECI1
chr16	18801125	18801882	153	RPS15A
chr16	69788496	69788998	124	NOB1
chr16	88877739	88878472	237	APRT
chr16	88923398	88923980	184	TRAPPC2L
chr15	44829244	44829762	238	EIF3J
chr15	59949379	59949789	153	GTF2A2
chr15	65134030	65134447	157	PLEKHO2
chr15	75182193	75182754	64	MPI
chr15	75660322	75661204	205	MAN2C1
chr15	80188704	80189748	401	MTHFS
chr14	23503706	23504272	440	PSMB5
chr14	24610037	24611036	261	EMC9
chr14	31091312	31091938	166	SCFD1
chr14	35008494	35008959	217	EAPP
chr14	45603192	45603837	218	FKBP3
chr14	64108043	64108582	329	WDR89
chr14	68282922	68283534	78	ZFYVE26
chr14	74318500	74319127	280	PTGR2
chr14	92588208	92588748	181	CPSF2
chr14	103800459	103800936	359	EIF5
chr14	104387416	104388180	105	C14orf2
chr19	1438174	1438994	222	RPS15
chr19	3984780	3985686	228	EEF2
chr19	5689960	5690764	91	RPL36
chr19	5719743	5720441	371	LONP1
chr19	5977630	5978223	394	RANBP3
chr19	7701934	7702386	174	STXBP2
chr19	9694814	9695433	86	ZNF121
chr19	13056537	13057280	281	RAD23A
chr19	17970450	17971138	108	RPL18A
chr19	18682547	18683018	169	UBA52
chr19	30205956	30206671	383	C19orf12
chr19	33555456	33555871	161	RHPN2
chr19	41945521	41945985	90	ATP5SL
chr19	42364085	42364751	431	RPS19
chr19	45504705	45505329	311	RELB
chr19	49121795	49122574	491	RPL18
chr19	49990585	49991287	72	RPL13AP5
chr19	49999500	50000016	137	RPS11
chr19	50083383	50084105	85	NOSIP
chr19	52772562	52773411	163	ZNF766
chr19	54605878	54606552	56	NDUFA3
chr19	55896978	55897735	57	RPL28
chr18	61637145	61637922	271	SERPINB8
chrX	48858279	48858797	137	GRIPAP1
chrX	71496634	71497289	180	RPS4X
chrX	100645849	100646409	252	RPL36A
chrX	102565426	102566060	231	BEX2
chrX	153059599	153060344	342	SSR4
chrX	153626502	153627053	207	RPL10
chr22	19928786	19929564	184	TXNRD2
chr22	36877180	36877664	265	TXN2
chr22	36924776	36925423	178	EIF3D
chr22	41864890	41865553	93	ACO2
chr22	42475750	42476233	297	SMDT1
chr20	16710383	16711041	104	SNRPB2
chr20	33543082	33543805	158	GSS
chr20	44509713	44510230	124	ZSWIM1
chr20	44563021	44563893	141	PCIF1
chr20	48429183	48429827	256	SLC9A8
chr20	61568808	61569341	230	DIDO1
chr21	43299052	43299297	408	PRDM15
chr21	44846614	44847079	156	SIK1
chr7	44836160	44836715	197	PPIA
chr7	99063356	99064071	111	ATP5J2-PTCD1
chr7	99613111	99613880	277	ZKSCAN1
chr7	99686433	99687095	182	COPS6
chr7	123197512	123197976	214	NDUFA5
chr7	141437947	141438500	103	SSBP1
chr7	150777347	150778108	243	FASTK
chr6	30584658	30585130	190	PPP1R10
chr6	31588388	31588963	226	PRRC2A
chr6	34393245	34394161	199	RPS10-NUDT3
chr6	35435845	35436819	155	RPL10A
chr6	43596311	43597048	257	GTPBP2
chr6	74230292	74231031	94	EEF1A1
chr6	88182475	88183278	234	SLC35A1
chr6	99841608	99842255	151	COQ3
chr6	126307455	126308143	224	TRMT11
chr6	133135541	133136036	81	RPS12
chr6	159238995	159239531	253	EZR-AS1
chr5	32585567	32586054	206	SUB1
chr5	102455249	102455980	228	GIN1
chr5	115420549	115421327	212	COMMD10
chr5	132361898	132362339	122	ZCCHC10
chr5	138609573	138610177	435	SNHG4
chr5	140079809	140080383	65	ZMAT2
chr5	145826786	145827243	142	TCERG1
chr5	149828841	149829592	103	RPS14
chr5	151151395	151151816	130	G3BP1
chr5	154320404	154321035	87	MRPL22
chr5	162864483	162864976	153	CCNG1
chr5	174905801	174906196	485	SFXN1
chr5	177557853	177558448	123	RMND5B
chr5	179050326	179050829	145	HNRNPH1
chr4	53578512	53578919	95	DANCR
chr4	57253171	57253850	128	AASDH
chr4	95128805	95129392	340	SMARCAD1
chr4	109541480	109542258	148	RPL34
chr4	152020703	152021322	288	RPS3A
chr3	3221022	3221575	103	CRBN
chr3	23958313	23959249	487	RPL15
chr3	39093306	39093880	87	WDR48
chr3	39447862	39448768	112	RPSA
chr3	49131036	49131644	164	QRICH1
chr3	52029438	52030073	203	RPL29
chr3	52321490	52322560	190	GLYCTK
chr3	101405095	101405836	98	RPL24
chr3	142720205	142720869	166	U2SURP
chr3	169684411	169684968	110	SEC62
chr3	180630339	180630747	310	FXR1
chr3	183602041	183602815	265	PARL
chr3	185655031	185656018	400	TRA2B
chr3	197676939	197677532	184	RPL35A
chr2	24298634	24299458	268	SF3B14
chr2	26467612	26468227	304	HADHB
chr2	27851643	27852120	367	GPN1
chr2	54342632	54343164	489	ACYP2
chr2	70120924	70121524	150	SNRNP27
chr2	70313092	70314237	483	PCBP1-AS1
chr2	70417547	70418186	285	C2orf42
chr2	71558864	71559304	200	ZNF638
chr2	74374529	74375199	175	BOLA3
chr2	74425462	74426444	264	MTHFD2
chr2	86333266	86333715	186	PTCD3
chr2	101618520	101619682	411	RPL31
chr2	148778543	148778974	415	ORC4
chr2	190305970	190306731	192	WDR75
chr2	198364199	198364810	494	HSPD1
chr2	201728746	201729689	250	CLK1
chr2	217363246	217363975	91	RPL37A
chr1	1166988	1167480	213	SDF4
chr1	6761337	6762142	227	DNAJC11
chr1	24017994	24018827	142	RPL11
chr1	24151538	24152006	177	HMGCL
chr1	26798936	26799528	331	HMGN2
chr1	78147744	78148788	77	ZZZ3
chr1	93297350	93298169	166	RPL5
chr1	110026393	110027138	205	ATXN7L2
chr1	151512650	151513207	148	TUFT1
chr1	160231726	160232399	288	DCAF8
chr1	161087267	161088174	146	PFDN2
chr1	222791354	222791841	154	MIA3
chr1	230778174	230778706	239	COG2
chr9	32552030	32552814	204	TOPORS
chr9	72374465	72375030	129	PTAR1
chr9	113018232	113018929	340	TXN
chr9	131873048	131874170	382	PPP2R4
chr9	136214758	136215543	82	RPL7A
chr8	57124206	57124699	138	CHCHD7
chr8	74205428	74206111	100	RPL7
chr8	75262426	75263324	258	GDAP1
chr8	97247405	97247929	195	UQCRB
chr8	109455541	109456413	125	EMC2
chr8	144691100	144691808	330	PYCRL
chr8	146017222	146018092	148	RPL8
chr13	28024621	28025179	-161	MTIF3
chr13	31190920	31192337	-201	USPL1
chr13	52768381	52768918	-47	MRPS31P5
chr13	53191283	53191867	-29	HNRNPA1L2
chr13	53226474	53227164	-11	SUGT1
chr13	103248985	103249578	-4	TPP2
chr13	113242096	113242872	-3	TUBGCP3
chr12	7072077	7072759	-443	MIR200C
chr12	12419736	12420804	-459	LRP6
chr12	51441293	51441983	-443	LETMD1
chr12	54867160	54867933	-160	GTSF1
chr12	64797668	64798479	-79	XPOT
chr12	92539271	92540240	-82	BTG1
chr12	113622754	113623933	-59	DDX54
chr12	118810709	118811345	-277	TAOK3
chr12	120933802	120934189	-246	DYNLL1-AS1
chr12	120966630	120967318	-10	COQ5
chr11	576109	576721	-67	PHRF1
chr11	2721072	2721507	-61	KCNQ1OT1
chr11	9481810	9482953	-130	ZNF143
chr11	10326029	10327153	-50	ADM
chr11	10772497	10773100	-12	CTR9
chr11	32604886	32605603	-68	EIF3M
chr11	43902005	43902622	-43	ALKBH3
chr11	61734841	61735565	-71	FTH1
chr11	62622921	62623924	-61	SLC3A2
chr11	64645900	64646738	-128	EHD1
chr11	65028897	65029388	-289	POLA2
chr11	68039291	68039821	-87	C11orf24
chr11	94822624	94823132	-95	ENDOD1
chr11	111957123	111957954	-9	SDHD
chr11	118661618	118662644	-159	DDX6
chr11	118928037	118928513	-350	HYOU1
chr11	121162856	121163854	-32	SC5D
chr10	3827621	3828183	-429	KLF6
chr10	5855091	5856014	-40	GDI2
chr10	74032714	74034346	-146	DDIT4
chr10	75503543	75504440	-139	SEC24C
chr10	91173819	91174640	-95	IFIT5
chr10	95462274	95462856	-236	FRA10AC1
chr10	101190165	101190922	-13	GOT1
chr10	112257026	112258084	-69	DUSP5
chr10	121410359	121411263	-70	BAG3
chr10	127511475	127512511	-110	BCCIP
chr10	131934397	131934851	-14	GLRX3
chr17	11900504	11901244	-185	ZNF18
chr17	16120256	16120725	-18	PIGL
chr17	18759126	18760032	-32	PRPSAP2
chr17	27620756	27621607	-15	NUFIP2
chr17	30676716	30677414	-62	MIR632
chr17	33569640	33570473	-29	SLFN5
chr17	34135676	34136967	-137	TAF15
chr17	42092128	42092698	-68	TMEM101
chr17	49197794	49198890	-116	SPAG9
chr17	57696375	57697022	-351	CLTC
chr17	61677923	61678516	-11	TACO1
chr17	62222799	62223677	-199	SNORD104
chr17	62502657	62503300	-179	CEP95
chr17	65713578	65714452	-45	NOL11
chr17	65821410	65822012	-68	BPTF
chr17	73178586	73179667	-28	SUMO2
chr17	74068340	74068898	-12	SRP68
chr17	74553128	74554146	-208	SNHG16
chr17	77812927	77813860	-180	CBX4
chr17	78120620	78121647	-151	EIF4A3
chr17	79603941	79604424	-44	NPLOC4
chr17	79632979	79634304	-23	OXLD1
chr17	79829058	79829850	-172	ARHGDIA
chr17	81037132	81037812	-94	METRNL
chr16	2205116	2205635	-269	SNORD60
chr16	2732175	2732806	-4	KCTD5
chr16	2827193	2827933	-266	TCEB2
chr16	3450767	3451605	-3	ZNF174
chr16	4475159	4476398	-27	DNAJA3
chr16	9185290	9185765	-9	C16orf72
chr16	10479577	10480140	-53	ATF7IP2
chr16	11349901	11350496	-159	SOCS1
chr16	15982234	15982771	-55	FOPNL
chr16	31128633	31129287	-24	KAT8
chr16	31190762	31192003	-48	FUS
chr16	47494651	47495520	-70	ITFG1
chr16	56659236	56659901	-16	MT1E
chr16	69599431	69600246	-30	NFAT5
chr16	70557187	70558180	-7	SF3B3
chr16	87902837	87903395	-16	SLC7A5
chr16	89574321	89575243	-22	SPG7
chr16	89626569	89627544	-8	RPL13
chr15	35280223	35280873	-51	ZNF770
chr15	41694478	41695087	-124	NDUFAF1
chr15	45693987	45694752	-149	SPATA5L1
chr15	48623334	48623751	-78	DUT
chr15	64679666	64680313	-13	TRIP4
chr15	65903284	65904240	-135	VWA9
chr15	66796803	66797521	-268	ZWILCH
chr15	72523121	72524371	-19	PKM
chr15	75932280	75933123	-37	IMP3
chr15	89089796	89090365	-168	DET1
chr14	39572276	39572744	-73	SEC23A
chr14	39639288	39640030	-25	TRAPPC6B
chr14	92506069	92506866	-64	TRIP11
chr14	102605653	102606580	-30	HSP90AA1
chr19	2163680	2164509	-53	DOT1L
chr19	8578825	8579361	-45	ZNF414
chr19	9250784	9251322	-2	ZNF317
chr19	13049158	13049608	-30	CALR
chr19	33864104	33864966	-39	CEBPG
chr19	34662942	34663470	-145	LSM14A
chr19	39926071	39927176	-5	RPS16
chr19	45280663	45281390	-99	CBLC
chr19	45582114	45582814	-53	GEMIN7
chr19	48281366	48282190	-63	SEPW1
chr19	49468311	49468747	-36	FTL
chr19	54704326	54705012	-56	RPS9
chr19	58897831	58898957	-169	MIR4754
chr18	33767198	33767698	-31	MOCOS
chr18	57566743	57567475	-82	PMAIP1
chrX	68048507	68048987	-92	EFNB1
chr22	29196079	29197082	-20	XBP1
chr22	32149420	32150012	-220	DEPDC5
chr22	40742127	40742772	-54	ADSL
chr22	42016645	42017760	-92	XRCC6
chr22	43411280	43411764	-338	PACSIN2
chr22	46645885	46646532	-15	CDPF1
chr22	47157988	47158780	-133	TBC1D22A
chr20	3451233	3451901	-97	ATRN
chr20	5986322	5987096	-29	CRLS1
chr20	25228358	25229042	-5	PYGB
chr20	30192519	30193452	-100	ID1
chr20	30795197	30795967	-36	PLAGL2
chr20	34329836	34330927	-123	RBM39
chr20	60640978	60641350	-298	TAF4
chr20	62205417	62205827	-30	HELZ2
chr20	62495999	62496708	-227	TPD52L2
chr21	33985073	33985619	-428	C21orf59
chr21	34852024	34852805	-98	TMEM50B
chr21	34914820	34915788	-45	SON
chr21	45552911	45553790	-143	C21orf33
chr7	6048358	6049393	-6	AIMP2
chr7	22862070	22862891	-9	TOMM7
chr7	25164510	25165576	-63	CYCS
chr7	39662767	39663392	-72	RALA
chr7	42971515	42972310	-26	MRPL32
chr7	43768887	43769402	-4	COA1
chr7	54826710	54827274	-53	SEC61G
chr7	99005986	99006924	-145	BUD31
chr7	135346563	135347521	-178	C7orf73
chr7	138915814	138916243	-202	UBN2
chr6	24402863	24403401	-20	MRS2
chr6	26158019	26158664	-7	HIST1H2BD
chr6	28891361	28892198	-11	TRIM27
chr6	33239073	33240391	-70	VPS52
chr6	33421948	33422429	-167	ZBTB9
chr6	42847024	42848191	-63	RPL7L1
chr6	96969354	96970040	-4	UFL1
chr6	111195530	111196356	-43	AMD1
chr6	117923349	117924117	-28	GOPC
chr6	117996304	117996847	-41	NUS1
chr6	137143342	137143959	-51	PEX7
chr6	143771636	143772099	-26	ADAT2
chr5	10353416	10353999	-43	MARCH6
chr5	43483597	43484419	-16	C5orf28
chr5	67511052	67511947	-84	PIK3R1
chr5	72793810	72794588	-50	BTF3
chr5	79551723	79552238	-82	SERINC5
chr5	86563217	86564418	-252	RASA1
chr5	89705607	89706249	-325	CETN3
chr5	132387232	132388000	-45	HSPA4
chr5	133747407	133748066	-138	CDKN2AIPNL
chr5	133968325	133968936	-97	SAR1B
chr5	134093974	134094673	-137	DDX46
chr5	137089689	137090556	-83	HNRNPA0
chr5	141704223	141705619	-301	SPRY4
chr5	153569724	153570653	-106	GALNT10
chr5	176073865	176074470	-220	TSPAN17
chr4	6675479	6676143	-9	LOC93622
chr4	42659388	42659839	-491	ATP8A1
chr4	44728411	44728906	-7	GNPDA2
chr4	74124493	74125073	-281	ANKRD17
chr4	77996769	77997762	-140	CCNI
chr4	78977854	78978883	-355	FRAS1
chr4	83955693	83956780	-2	COPS4
chr4	89444637	89445335	-34	PIGY
chr4	113206757	113207473	-56	TIFA
chr4	119199374	119200198	-130	SNHG8
chr4	141294539	141295151	-299	LOC100129858
chr3	9438864	9439854	-43	SETD5
chr3	14692641	14693488	-188	CCDC174
chr3	40498356	40499204	-2	RPL14
chr3	40565768	40566851	-66	ZNF621
chr3	51422072	51423123	-94	MANF
chr3	98620178	98621161	-136	DCBLD2
chr3	119182222	119182890	-27	TMEM39A
chr3	122101887	122102430	-84	CCDC58
chr3	125093965	125094549	-59	ZNF148
chr3	127770456	127771653	-157	SEC61A1
chr3	127871941	127872507	-88	EEFSEC
chr3	155571882	155572955	-170	SLC33A1
chr3	186500712	186501772	-118	EIF4A2
chr2	677227	677805	-77	TMEM18
chr2	11606076	11606633	-51	E2F6
chr2	24149532	24150531	-95	ATAD2B
chr2	26101098	26101742	-108	ASXL2
chr2	32264498	32265328	-69	DPY30
chr2	32390455	32391212	-76	SLC30A6
chr2	64880617	64881596	-60	SERTAD2
chr2	85839115	85839984	-370	C2orf68
chr2	98261972	98262919	-75	COX5B
chr2	111878187	111878733	-30	BCL2L11
chr2	113032729	113033350	-138	ZC3H6
chr2	114646899	114647959	-81	ACTR3
chr2	152684785	152685469	-118	ARL5A
chr2	178976886	178977407	-35	RBM45
chr2	183988706	183989244	-107	NUP35
chr2	208889919	208890666	-8	PLEKHM3
chr2	238499379	238500291	-66	RAB17
chr1	1334360	1335144	-34	CCNL2
chr1	3816450	3817321	-28	C1orf174
chr1	8021167	8022254	-3	PARK7
chr1	8086134	8086827	-87	ERRFI1
chr1	23345308	23346143	-215	KDM1A
chr1	26324707	26325306	-358	PAFAH2
chr1	27021881	27022432	-365	ARID1A
chr1	27998357	27999142	-25	IFI6
chr1	28831959	28832924	-13	SNHG3
chr1	28969154	28970132	-39	TAF12
chr1	45240738	45241719	-17	RPS8
chr1	46216200	46216822	-26	IPP
chr1	51701520	51702160	-104	RNF11
chr1	53685988	53686630	-20	C1orf123
chr1	67895766	67896619	-69	SERBP1
chr1	93544348	93545058	-88	MTF2
chr1	94344382	94345237	-47	DNTTIP2
chr1	100503439	100503893	-122	HIAT1
chr1	101361147	101361967	-74	SLC30A7
chr1	119683036	119683801	-123	WARS2
chr1	145507247	145507854	-6	RBM8A
chr1	145610626	145611242	-50	POLR3C
chr1	149858049	149858720	-140	HIST2H2AC
chr1	155107856	155108554	-82	SLC50A1
chr1	156030720	156031201	-5	RAB25
chr1	161015429	161016160	-25	USF1
chr1	161102541	161103175	-380	DEDD
chr1	170500650	170501125	-375	GORAB
chr1	171711058	171711725	-12	VAMP4
chr1	173836516	173837458	-104	SNORD74
chr1	174992181	174993118	-58	MRPS14
chr1	182573323	182573811	-19	RGS16
chr1	203274378	203274919	-15	BTG2
chr1	224301557	224301983	-18	FBXO28
chr1	229643925	229644471	-110	NUP133
chr1	245027596	245028094	-18	HNRNPU
chr9	2843786	2844643	-84	KIAA0020
chr9	5628663	5629438	-68	KIAA1432
chr9	34611863	34612386	-14	RPP25L
chr9	74979942	74980642	-129	ZFAND5
chr9	100000290	100001074	-25	LOC100499484-C9ORF174
chr9	115983372	115984155	-44	SLC31A1
chr9	117349505	117350442	-20	ATP6V1G1
chr9	128003796	128004461	-462	HSPA5
chr9	130213103	130213984	-221	LRSAM1
chr9	135819486	135820568	-7	TSC1
chr9	139304819	139305366	-23	PMPCA
chr8	6263826	6264378	-10	MCPH1
chr8	29208376	29208833	-337	DUSP4
chr8	33342086	33343059	-112	MAK16
chr8	41909207	41910082	-139	KAT6A
chr8	42910996	42911660	-113	FNTA
chr8	48920712	48921222	-27	UBE2V2
chr8	52811501	52812097	-64	PCMTD1
chr8	54934737	54935292	-6	TCEA1
chr8	57906481	57906917	-269	IMPAD1
chr8	67976018	67976829	-179	CSPP1
chr8	82643990	82645126	-129	CHMP4C
chr8	97273440	97274559	-167	PTDSS1
chr8	100024905	100025884	-99	VPS13B
chr8	103424522	103425424	-56	UBR5
chr8	103875779	103877072	-28	AZIN1
chr8	119123863	119124595	-171	EXT1
chr8	120868154	120868746	-280	DSCC1
chr8	128747282	128748829	-259	MYC
chr8	143750969	143752020	-93	JRK
chr22	39715079	39716267	-3	RPL3
chr5	180670331	180671789	-154	RACK1
chr18	47018290	47018965	207	RPL17
chr5	40834951	40835899	-38	RPL37
chr8	67837343	67838427	-108	SNHG6
chr6	135375564	135376407	51	HBS1L
chr2	240322906	240323667	-128	LOC101928111
chr12	123849059	123849843	-61	MIR8072
chr17	62502087	62502555	-247	DDX5
chr20	2450941	2451734	162	SNRPB
chrX	118925089	118925763	196	RPL39
chr3	12882638	12883203	161	RPL32
chr5	137910637	137911174	413	HSPA9
chr1	28908060	28908694	-11	SNHG12
chr8	99057498	99058163	-12	RPL30
chr6	86388022	86388743	69	SNHG5
chr17	80250231	80251161	-6	LINC01970
chr11	10830090	10830921	77	EIF4G2
chr12	127544826	127545430	-186	LOC101927592
chr4	10118551	10118985	-195	WDR1
chr1	150336018	150336526	-315	RPRD2
chr9	95055587	95056508	-9	IARS
chr11	122933063	122933841	-409	HSPA8
chr17	62915478	62915829	-55	LRRC37A3
chr2	27632417	27633074	-195	PPM1G
chr9	21559309	21560017	34	MIR31HG
chr3	52312045	52312942	166	WDR82
chr3	110790013	110790430	-385	NECTIN3
chrX	108297331	108297922	-146	MIR6087
chr11	63952744	63953364	310	STIP1
chr9	126692037	126692710	44	DENND1A
chr1	31538159	31538808	81	PUM1
chr15	76603517	76604276	-86	ETFA
chr6	42751018	42751537	43	LOC401261
chr7	148947	149386	272	LOC102723672
chr1	224622310	224622922	19	CNIH3
chr5	180672792	180673911	-190	CTC-338M12.4
chr8	76319455	76320133	-111	HNF4G
chr15	99558046	99558532	356	LUNAR1
chr19	57790903	57791500	-134	ZNF460
chr6	159290163	159291407	-114	C6orf99
chr10	21822305	21822876	312	MLLT10

## Sheet: Fig. 3C. TAF3-bound genes
List of TAF3 ChIP-seq peaks and the corresponding genes in Fig.3C
Chr	Start	End	Distance to TSS	Gene Name
chr4	78739236	78742031	-89	CNOT6L
chr15	42263636	42265578	148	EHD4
chr17	16283878	16285239	-46	UBB
chr12	104530714	104532661	353	NFYB
chr11	576084	577797	494	PHRF1
chr12	110905481	110907284	144	GPN3
chr9	140082469	140084232	-293	ANAPC2
chr7	158620931	158623128	290	ESYT2
chr17	70115864	70118553	47	SOX9
chr19	59054986	59057382	348	TRIM28
chr17	40020744	40022113	256	KLHL11
chr17	73082658	73085631	108	SLC16A5
chr3	19987851	19989790	248	RAB5A
chr5	171432569	171434694	246	FBXW11
chr7	121035527	121036910	204	FAM3C
chr19	54703972	54705896	172	RPS9
chr22	24950393	24952513	-165	SNRPD3
chr1	53685533	53686961	64	C1orf123
chr1	227126872	227128667	-169	COQ8A
chr14	20937045	20938904	436	PNP
chr1	1283019	1285375	295	DVL1
chr13	21713711	21715562	-17	SAP18
chr2	198380098	198381652	108	MOB4
chr1	89149126	89150977	224	PKN2
chr3	49130229	49132411	-255	QRICH1
chr5	128429643	128431319	39	ISOC1
chr21	43298270	43300346	283	PRDM15
chr13	48806912	48808202	283	ITM2B
chr19	54605581	54607035	148	NDUFA3
chr12	32907772	32909364	319	YARS2
chr19	1847433	1848988	242	REXO1
chr2	113341046	113342948	-17	CHCHD5
chr4	83955552	83957052	63	COPS4
chr2	201170581	201172720	294	SPATS2L
chr10	119133292	119135912	376	PDZD8
chr4	6783850	6785792	362	KIAA0232
chr8	33341820	33343280	-135	MAK16
chr5	92915340	92918081	316	NR2F1-AS1
chr6	153303224	153305884	200	FBXO5
chr13	27824868	27826970	226	RPL21P28
chr15	79164895	79166642	437	MORF4L1
chr19	41815631	41817011	-64	CCDC97
chr19	32895815	32897338	-79	DPY19L3
chr9	136241778	136243673	312	SURF4
chr12	49245271	49246749	-53	DDX23
chr7	44620878	44622543	184	TMED4
chr5	74631870	74633937	-90	HMGCR
chr4	24584867	24586718	392	DHX15
chr20	44717545	44718982	317	NCOA5
chr1	90460164	90461462	159	ZNF326
chr7	56173234	56174775	319	CHCHD2
chr1	180990984	180992591	470	STX6
chr4	76597355	76599298	17	G3BP2
chr3	180319161	180320671	-2	TTC14
chr15	81281303	81282826	155	MESDC2
chr17	66507299	66509689	-26	PRKAR1A
chr17	28803899	28805235	141	GOSR1
chr3	50328983	50330486	292	IFRD2
chr1	176175262	176177363	68	RFWD2
chr8	135724061	135726214	155	ZFAT
chr3	49710476	49712675	140	APEH
chr17	61817922	61820085	327	STRADA
chr7	116592837	116594759	-155	ST7-OT4
chr15	41694184	41695014	59	NDUFAF1
chr6	43484054	43485614	72	POLR1C
chr16	30709050	30711095	210	LOC730183
chr14	58764047	58766851	227	ARID4A
chr1	32478719	32480754	441	KHDRBS1
chr19	46270394	46274377	112	SIX5
chr5	176560083	176562265	341	NSD1
chr8	80941674	80942924	207	MRPS28
chr5	41869642	41871143	260	OXCT1-AS1
chr1	234508378	234510053	32	COA6
chr22	19158070	19160102	-133	LINC01311
chr16	67595348	67597844	286	CTCF
chr2	220040683	220043405	-131	CNPPD1
chr3	61546011	61548261	-107	PTPRG
chr16	88728574	88730562	-11	MVD
chr12	105500686	105502279	-10	WASHC4
chr9	5628134	5630542	219	RIC1
chr13	53023864	53025176	-141	VPS36
chr2	27578816	27580360	-229	GTF3C2
chr12	27863151	27864747	243	MRPS35
chr1	100434775	100436340	212	SLC35A3
chr10	30721579	30724055	-133	MAP3K8
chr19	50167601	50169753	278	BCL2L12
chr6	144415735	144417151	311	SF3B5
chr8	66752858	66755371	-145	PDE7A
chr7	99155360	99157183	-177	ZNF655
chr10	116697688	116698837	310	TRUB1
chr12	69978996	69980074	73	CCT2
chr17	33287699	33289134	112	CCT6B
chr6	97284521	97285867	159	GPR63
chr18	9913018	9915390	249	VAPA
chr2	131099233	131101095	90	CCDC115
chr14	39735361	39737269	-13	MIA2
chr19	1020312	1021948	11	TMEM259
chr11	32913619	32916076	123	QSER1
chr3	67704171	67705610	148	SUCLG2
chr15	68569510	68571488	358	FEM1B
chr12	49760000	49762269	446	SPATS2
chr8	144372370	144374166	-291	ZNF696
chr10	105880236	105882727	-335	SFR1
chr9	101983374	101985191	-36	ALG2
chr3	197517813	197519075	347	LRCH3
chr14	92979377	92981080	103	RIN3
chr4	140221579	140223946	86	NAA15
chr20	42838233	42840627	116	OSER1
chr13	21475923	21477540	182	XPO4
chr12	497511	499367	-77	CCDC77
chr9	139303903	139306035	-56	PMPCA
chr9	34178560	34180147	350	UBAP1
chr3	149529922	149532012	492	RNF13
chr2	113402638	113404742	256	SLC20A1
chr14	35872585	35874731	302	NFKBIA
chr12	58165353	58167105	-154	METTL21B
chr2	187350151	187351900	140	ZC3H15
chr1	243417509	243419988	-40	CEP170
chr8	101321126	101323063	300	RNF19A
chr13	37574412	37575382	219	EXOSC8
chr11	76155024	76157230	58	EMSY
chr11	74459636	74461154	482	RNF169
chr17	79894309	79895752	85	PYCR1
chr8	20054506	20055832	465	ATP6V1B2
chr2	198298895	198301008	-134	SF3B1
chr12	50134821	50136379	8	TMBIM6
chr3	180629703	180631295	265	FXR1
chr17	66031361	66032733	-29	KPNA2
chr3	40498217	40499734	145	RPL14
chr22	41840081	41845029	472	TOB2
chr5	39073389	39075663	-16	RICTOR
chr5	78531161	78533637	474	JMY
chr10	180122	182642	-42	ZMYND11
chr12	117627195	117628558	424	FBXO21
chr9	136214280	136216488	315	RPL7A
chr3	183851676	183854075	65	EIF2B5
chr15	101790850	101792876	274	CHSY1
chr7	128694046	128695786	311	TNPO3
chr19	8509257	8511083	367	HNRNPM
chr6	127587375	127589051	230	RNF146
chr17	80249496	80251223	331	LINC01970
chr22	39914781	39917444	-452	ATF4
chr4	128885877	128887334	194	ABHD18
chr1	156083537	156086094	354	LMNA
chr20	44599503	44601575	294	ZNF335
chr14	32545036	32547619	-168	ARHGAP5
chr3	45186559	45188588	341	CDCP1
chr19	51868634	51871693	-491	ETFB
chr9	33024228	33026204	15	DNAJA1
chr22	39714138	39716494	-198	SNORD43
chr1	1341778	1343614	-3	MRPL20
chr14	102430412	102432126	404	DYNC1H1
chr8	38324392	38326776	-221	FGFR1
chr9	131872460	131874807	40	PTPA
chr7	12726108	12727868	77	ARL4A
chr22	46645554	46647262	-215	CDPF1
chr20	34329062	34331411	22	RBM39
chr1	42799869	42801983	-23	FOXJ3
chr4	141293776	141295792	120	SCOC
chr5	115176221	115178634	121	ATG12
chr19	49587982	49589660	424	SNRNP70
chr8	22101817	22103635	107	POLR3D
chr17	73974465	73976207	38	TEN1-CDK3
chr11	17098229	17100094	59	RPS13
chr14	37640928	37642250	276	SLC25A21
chr17	57695808	57697998	-147	CLTC
chr8	67836570	67838836	74	SNHG6
chr18	60189282	60192392	179	ZCCHC2
chr5	179231915	179234681	-90	SQSTM1
chr14	24562826	24565058	452	PCK2
chr7	77325096	77326872	241	RSBN1L
chr4	83349665	83352770	161	HNRNPDL
chr14	91975189	91977909	275	PPP4R3A
chr10	88280404	88282294	192	WAPL
chr6	126307121	126308598	283	TRMT11
chr12	12418914	12421266	-279	LRP6
chr2	32390476	32391745	200	SLC30A6
chr10	74032134	74035612	196	DDIT4
chr16	88923135	88924627	387	TRAPPC2L
chr19	18496509	18498217	-9	MIR3189
chr19	39925885	39927650	-107	RPS16
chr5	139779797	139782473	-264	ANKHD1-EIF4EBP3
chr17	48796363	48797889	200	LUC7L3
chr10	103892092	103894259	424	PPRC1
chr14	74252262	74254731	465	ELMSAN1
chr13	99851643	99854129	123	UBAC2-AS1
chr8	145733205	145735975	171	MFSD3
chr3	49057276	49060788	-42	NDUFAF3
chr11	93473161	93475429	408	TAF1D
chr2	71356592	71358457	80	MPHOSPH10
chr20	33542544	33544067	133	GSS
chr9	139008997	139011952	-197	C9orf69
chr19	36000134	36001855	397	DMKN
chr11	10829038	10831508	309	EIF4G2
chr17	73520833	73523047	157	LLGL2
chr11	122931684	122934589	-93	HSPA8
chr17	21116359	21118667	395	TMEM11
chr1	45805094	45807020	85	MUTYH
chr1	182360100	182361866	358	GLUL
chr6	159237951	159240811	-41	EZR
chr1	52343427	52345459	166	NRDC
chr6	88182092	88183729	267	SLC35A1
chr10	32634870	32636758	162	EPC1
chr4	78782988	78784767	72	MRPL1
chr3	123302975	123305440	-153	MYLK-AS1
chr14	39643769	39645539	267	PNN
chr3	41240264	41241973	176	CTNNB1
chr17	79632143	79634416	-103	OXLD1
chr4	146402314	146404331	371	SMAD1
chr20	34251615	34253297	403	CPNE1
chr11	94882781	94885094	234	LOC101929295
chr22	47157736	47159348	28	TBC1D22A
chr2	55843597	55846306	-91	PPP4R3B
chr9	3525186	3527552	-368	RFX3
chr17	37008571	37010651	-363	SNORA21
chr17	16341416	16343901	-165	SNORD49B
chr17	46984963	46986930	215	UBE2Z
chr19	5621725	5624557	95	SAFB
chr8	74204604	74208552	-259	RDH10
chr2	20100629	20102573	146	TTC32
chr9	139701623	139703466	170	RABL6
chr17	45972247	45974592	-97	SP2
chr16	1819955	1824287	-411	NME3
chr19	50378820	50382360	54	AKT1S1
chr8	103665819	103670051	195	KLF10
chr5	65220890	65223030	-422	ERBIN
chr1	185285195	185287517	105	IVNS1ABP
chr8	22925001	22927188	352	LOC286059
chr5	179159392	179160947	318	MAML1
chr17	48225907	48230016	-83	PPP1R9B
chr12	49657932	49659730	49	TUBA1C
chr2	99224166	99225810	-7	COA5
chr17	39844097	39846691	267	EIF1
chr17	17738721	17742181	-126	SREBF1
chr15	48622845	48625113	358	DUT
chr11	16759107	16760976	-107	C11orf58
chr7	42970985	42973180	143	MRPL32
chr3	52311366	52313349	302	WDR82
chr8	17940758	17942801	100	ASAH1
chr2	189155824	189159063	53	GULP1
chr19	8385358	8387920	255	RPS28
chr20	2632057	2634286	-7	NOP56
chr17	73008116	73009835	216	MRPL58
chr2	88925985	88927999	102	EIF2AK3
chr17	48784247	48786483	-95	ANKRD40
chr15	67546168	67547741	120	AAGAB
chr4	184018789	184021505	205	WWC2-AS2
chr13	111565489	111568487	466	ANKRD10
chr19	8007730	8009407	140	TIMM44
chr18	3246805	3249180	464	MYL12A
chr4	103421575	103423866	234	NFKB1
chr12	112545630	112547141	250	NAA25
chr8	109259828	109261683	204	EIF3E
chr10	127511234	127513013	19	BCCIP
chr7	123387518	123389959	387	WASL
chr17	38803431	38804977	-101	SMARCE1
chr8	134581933	134585661	386	ST3GAL1
chr5	34914851	34916958	84	BRIX1
chr15	69744402	69746409	246	RPLP1
chr19	1103348	1105506	-50	GPX4
chr1	38477855	38479332	209	UTP11
chr12	46383320	46386231	-374	SCAF11
chr19	12911425	12913450	287	PRDX2
chr17	35766227	35767917	95	TADA2A
chr9	104248064	104250121	-40	TMEM246
chr22	31741590	31744066	83	LINC01521
chr12	76423412	76426899	401	PHLDA1
chr2	55275818	55278586	-375	RTN4
chr1	110880106	110883331	75	LOC440600
chr4	1240965	1244087	382	CTBP1
chr13	49549281	49551295	240	FNDC3A
chr11	119598004	119601168	-151	NECTIN1
chr17	76835572	76837943	-148	USP36
chr7	99716132	99718031	-60	TAF6
chr16	74639744	74641445	448	GLG1
chr1	153507085	153509550	400	S100A6
chr3	47421607	47423316	-11	PTPN23
chr5	54602545	54604633	13	SKIV2L2
chr12	67662056	67664321	127	CAND1
chr7	127291101	127293366	190	SND1
chr13	103248196	103250335	-21	TPP2
chr5	98263406	98265790	-240	LOC100289230
chr8	6565060	6567067	185	AGPAT5
chr4	74123391	74125594	23	ANKRD17
chr15	80188371	80190062	123	MTHFS
chr19	570802	574037	-35	BSG
chr17	11923672	11925218	310	MAP2K4
chr18	3260931	3263279	-6	MYL12B
chr14	24609753	24611550	146	EMC9
chr7	154793566	154796074	-138	PAXIP1
chr12	123847931	123850595	127	MIR8072
chr9	140094596	140095960	-115	TPRN
chr11	70115954	70117615	-22	PPFIA1
chr14	31494344	31496685	93	STRN3
chr15	44828165	44830428	30	EIF3J
chr1	55679898	55682091	45	USP24
chr5	145826348	145828055	328	TCERG1
chr1	29062735	29064785	308	YTHDF2
chr2	198363385	198366185	64	HSPE1
chr9	96337770	96340392	172	PHF2
chr20	2450330	2452134	267	SNRPB
chr6	100015665	100016984	366	CCNC
chr5	174905007	174906759	382	SFXN1
chr5	179246353	179249111	-110	SQSTM1
chr1	26436964	26439205	-184	PDIK1L
chr6	139694060	139698471	-478	CITED2
chr17	48449805	48451208	56	MRPL27
chr11	62438392	62440213	-61	LBHD1
chr9	91924642	91927523	-28	CKS2
chr8	41908372	41910417	126	LOC105379393
chr8	103874824	103877330	351	AZIN1
chr16	20817230	20818751	-195	ERI2
chr4	71703962	71705796	341	GRSF1
chr11	43380015	43381541	343	TTC17
chr21	45195104	45196777	316	CSTB
chr2	101924212	101925708	218	RNF149
chr12	75904241	75905896	350	KRR1
chr12	112278740	112281206	-59	MAPKAPK5
chr8	103423636	103425827	186	UBR5
chr11	206432	209420	415	RIC8A
chr9	136855781	136858898	107	VAV2
chr2	86332293	86334382	32	PTCD3
chr20	60961039	60963278	37	RPS21
chr10	99257371	99259535	-87	MMS19
chr5	16464905	16466693	95	ZNF622
chr3	184032009	184033979	42	EIF4G1
chr7	148822382	148824600	-17	ZNF398
chr17	5321970	5324313	-82	NUP88
chr15	22832793	22834253	128	TUBGCP5
chr11	65728477	65730066	111	SART1
chr1	247493914	247496319	126	ZNF496
chr8	144910235	144912316	4	PUF60
chr6	109702476	109704761	397	CD164
chr17	61918039	61920812	401	SMARCD2
chr2	47402244	47404488	396	CALM2
chr1	39491250	39492826	71	NDUFS5
chr13	99227750	99230118	471	STK24
chr1	27480768	27482138	168	SLC9A1
chr17	49197026	49199913	-243	SPAG9
chr3	128901878	128903570	86	CNBP
chr2	55458512	55460900	-7	CLHC1
chr5	138608848	138610760	363	MATR3
chr9	74524969	74527223	65	ABHD17B
chr19	34662438	34664760	247	LSM14A
chr22	37414623	37416826	41	MPST
chr9	32550925	32553007	251	TOPORS-AS1
chr2	208393557	208395773	49	CREB1
chr7	75543750	75545645	182	MIR4651
chr13	96328273	96330386	-64	DNAJC3
chr17	46124510	46126856	-3	NFE2L1
chr11	129871111	129873839	-44	LINC00167
chr12	125398158	125400290	363	UBC
chr6	86387311	86389623	-16	SNHG5
chr3	40565612	40567456	165	ZNF621
chr1	43831586	43834894	169	ELOVL1
chr20	304405	308503	239	SOX12
chr17	55161824	55164166	-83	AKAP1
chr5	140070216	140071799	-4	HARS2
chr15	70388473	70392348	-154	TLE3
chr10	123733646	123735170	335	NSMCE4A
chr14	50064731	50066352	126	LRR1
chr6	161694750	161696052	-294	AGPAT4
chr9	139980028	139982238	136	MAN1B1-AS1
chr13	28023728	28025566	92	MTIF3
chr16	4663419	4667033	-299	UBALD1
chr2	28973702	28976076	263	PPP1CB
chr12	54672930	54675815	-102	HNRNPA1
chr9	123604522	123606021	28	PSMD5
chr14	54419821	54424214	-249	BMP4
chr1	46767137	46770059	440	LRRC41
chr1	10269718	10271986	88	KIF1B
chr7	17979078	17980946	119	SNX13
chr1	110026218	110027601	348	ATXN7L2
chr1	2158129	2161313	-413	SKI
chr16	70556938	70558611	83	SF3B3
chr5	179285008	179286568	52	MRNIP
chr14	92587428	92589301	48	CPSF2
chr8	125485968	125488204	78	RNF139
chr16	2013229	2016033	196	RPS2
chr12	121837184	121838977	159	RNF34
chr1	28561981	28563900	338	ATPIF1
chr3	101404565	101405910	326	RPL24
chr10	89621267	89624360	381	KLLN
chr1	224301378	224302785	292	FBXO28
chr7	23570549	23572161	305	TRA2A
chr1	24125431	24128057	290	GALE
chr10	32344164	32345844	367	KIF5B
chr8	145549012	145551220	466	DGAT1
chr6	133135062	133136965	305	RPS12
chr2	114646420	114648816	107	ACTR3
chr21	47877644	47879432	-324	DIP2A
chr2	26567796	26570250	69	SELENOI
chr1	93543932	93545817	82	MTF2
chr2	148777456	148779681	-12	MBD5
chr10	121631173	121633196	211	MCMBP
chr20	47662036	47664038	254	CSE1L
chr10	104401592	104406657	-128	TRIM8
chr17	42294962	42299905	-392	UBTF
chr17	899783	900948	232	TIMM22
chr6	42712741	42715702	-337	TBCC
chr15	59224779	59226541	215	SLTM
chr3	9437324	9440929	52	THUMPD3-AS1
chr21	34696407	34698102	40	IFNAR1
chr17	43137715	43139420	-70	DCAKD
chr17	3570581	3573163	101	TAX1BP3
chr3	120067167	120068879	163	LRRC58
chr9	133568707	133570065	239	EXOSC2
chr19	28283760	28285671	-88	LOC101927151
chr22	17639179	17641183	-12	CECR5
chr8	28746814	28749153	96	HMBOX1
chr9	135819064	135820777	100	TSC1
chr2	99797002	99798483	200	MRPL30
chr8	37962056	37963928	-19	ASH2L
chr10	103453282	103455631	287	FBXW4
chr17	54990496	54992806	-242	TRIM25
chr16	2801297	2804010	-52	SRRM2-AS1
chr1	212457719	212460500	230	PPP2R5A
chr12	110718087	110720407	215	ATP2A2
chr8	104310487	104312284	326	FZD6
chr19	10763746	10766891	381	ILF3
chr5	10249233	10251515	-275	CCT5
chr4	77068734	77070267	168	NUP54
chr9	135544690	135546935	-24	DDX31
chr17	78518278	78519658	343	RPTOR
chr3	135913105	135916516	-122	MSL2
chr16	28833363	28836350	487	ATXN2L
chr3	52271377	52274971	9	TWF2
chr7	39988307	39991762	75	CDK13
chr1	45986579	45988746	-52	PRDX1
chr2	70311986	70316095	107	PCBP1-AS1
chr8	82192299	82194101	482	FABP5
chr8	95731062	95732923	-111	DPY19L4
chr2	242253680	242256621	107	HDLBP
chr9	15509875	15511693	233	PSIP1
chr16	89573506	89575708	-189	SPG7
chr17	79518439	79521161	-371	FAAP100
chr5	180672442	180674491	-75	CTC-338M12.4
chr20	47893428	47896908	-11	ZFAS1
chr18	57566260	57568584	230	PMAIP1
chr3	14165142	14167592	4	CHCHD4
chr17	72426306	72428793	-118	GPRC5C
chr17	61850056	61852568	-224	CCDC47
chr5	10353017	10354807	161	2022-03-06
chr22	35653027	35654471	304	HMGXB4
chr15	52310867	52312647	346	MAPK6
chr14	92505639	92507384	-108	TRIP11
chr17	79817031	79819824	117	P4HB
chr17	7486392	7488110	146	LOC100996842
chr11	8703201	8705322	266	RPL27A
chr15	101458069	101460627	-72	LRRK1
chr2	38603211	38605325	297	ATL2
chr19	47352473	47354569	26	AP2S1
chr11	841825	844751	347	TSPAN4
chr12	120638198	120639372	229	RPLP0
chr17	10600136	10601511	62	SCO1
chr19	50431703	50433876	-1	NUP62
chr11	10324003	10328209	-421	ADM
chr2	15731171	15732958	319	DDX1
chr3	49448316	49450585	80	RHOA
chr4	128981657	128983928	371	LARP1B
chrX	153235799	153238800	-480	HCFC1
chr4	99848996	99851403	44	EIF4E
chr5	67510755	67512912	249	PIK3R1
chr19	33182253	33183893	206	NUDT19
chr10	120838757	120841209	351	EIF3A
chr16	31083737	31086576	-333	ZNF668
chr19	16737876	16739839	158	MED26
chr10	115613421	115615409	24	NHLRC2
chr17	73148966	73151378	166	HN1
chr10	125851335	125854174	369	CHST15
chr19	44257854	44260106	208	SMG9
chr8	48872163	48874344	490	MCM4
chr1	31537215	31539194	360	PUM1
chr1	167904397	167907111	-43	DCAF6
chr19	47103435	47105705	-113	PPP5D1
chr2	217362356	217365010	163	RPL37A
chrX	21857197	21858649	267	MBTPS2
chr1	6258040	6260805	257	RPL22
chr4	53577879	53579638	-91	MIR4449
chr11	74659470	74661047	-26	XRRA1
chr9	139438913	139441983	-210	NOTCH1
chr17	7475238	7477689	439	EIF4A1
chr7	44835462	44837797	394	PPIA
chr20	44562159	44564512	18	PCIF1
chr1	205179771	205181146	269	DSTYK
chr12	56434907	56436962	248	RPS26
chr21	38737644	38740958	65	DYRK1A
chr16	20910921	20913249	97	LYRM1
chr15	38543364	38546118	-311	SPRED1
chr15	57210078	57212641	50	TCF12
chr18	74533354	74535696	-38	ZNF236
chr19	2475170	2477573	248	GADD45B
chr17	73892338	73893287	272	TRIM65
chr11	61128602	61130427	41	TMEM138
chr12	62996047	62997880	251	LINC01465
chr1	25572720	25574646	327	RSRP1
chr15	89877223	89879062	-116	POLG
chr10	126847000	126849158	-392	CTBP2
chr5	77655430	77657193	-16	SCAMP1
chr10	75011382	75013379	71	MRPS16
chr4	2469762	2472122	147	RNF4
chr1	119682489	119683768	109	LOC101929147
chr3	33480555	33483174	6	UBP1
chr3	122101441	122103725	-440	FAM162A
chr4	39528253	39530161	11	UGDH
chr1	193027277	193029943	58	TROVE2
chr15	31282963	31284713	-31	MTMR10
chr14	50358896	50360830	127	ARF6
chr12	7079066	7080565	101	PHB2
chr22	50963208	50966203	-131	SCO2
chr16	2826330	2828673	-204	ELOB
chr1	228269144	228272033	227	ARF1
chr1	160231320	160232849	193	DCAF8
chr9	139741899	139744165	-236	PHPT1
chr1	8937204	8939985	-300	ENO1-AS1
chr21	44312576	44314151	-15	NDUFV3
chr4	178362137	178364412	383	AGA
chr20	277657	279676	462	ZCCHC3
chr8	56684783	56686763	-18	TGS1
chr14	73524258	73526240	28	RBM25
chr19	19430577	19432562	-61	MAU2
chr10	103576900	103579431	57	MGEA5
chr16	4896383	4898630	-117	GLYR1
chr2	67624034	67625421	285	ETAA1
chr1	89989427	89991270	-49	LRRC8B
chr7	7220855	7223318	-160	C1GALT1
chr16	87424920	87427293	305	MAP1LC3B
chr3	101292392	101294104	310	PCNP
chr3	47204402	47206537	-2	SETD2
chr6	160146968	160149719	44	SOD2
chr2	96873317	96875114	61	STARD7-AS1
chr17	8285261	8287463	120	RPL26
chr17	74067703	74069328	92	SRP68
chr7	25163955	25165681	162	CYCS
chr6	34392529	34394286	411	RPS10
chr2	174829438	174831120	151	SP3
chr14	64968272	64972361	247	ZBTB25
chr16	71928305	71930350	-69	IST1
chr9	110044854	110046815	317	RAD23B
chr5	79550921	79552752	65	SERINC5
chr17	62970892	62972470	22	AMZ2P1
chr8	145580792	145583400	87	FBXL6
chr1	115052570	115054743	125	TRIM33
chr17	62222295	62224891	-106	SNORA50C
chr9	117349136	117350989	68	ATP6V1G1
chr20	39656446	39658571	50	TOP1
chr9	130741704	130744152	-116	FAM102A
chr13	113241494	113243101	202	TUBGCP3
chr1	15942891	15944993	-11	DDI2
chr16	18811822	18813616	-27	ARL6IP1
chr16	56965276	56967348	310	HERPUD1
chr16	30885730	30888496	332	MIR762HG
chr13	37572528	37574276	102	ALG5
chr5	172197026	172198751	315	DUSP1
chr12	57080760	57083165	-181	PTGES3
chr17	42766387	42767950	-3	CCDC43
chr9	113017373	113020037	215	TXN
chr15	78729671	78731624	-117	IREB2
chr20	3868905	3871389	-302	PANK2
chr20	5099154	5101251	-30	PCNA-AS1
chr11	67007005	67008999	496	KDM2A
chr2	187454034	187455515	-16	ITGAV
chr11	101980142	101983047	402	YAP1
chr17	40168318	40170347	-149	DNAJC7
chr8	90769187	90771044	140	RIPK2
chr15	41708517	41710366	139	RTF1
chr12	6936161	6939382	233	P3H3
chr3	150320429	150322208	252	SELENOT
chr14	75745141	75746654	416	FOS
chr7	139024848	139027142	117	FMC1
chr12	57038460	57040553	346	ATP5B
chr16	30075260	30078403	-163	ALDOA
chr15	75198008	75200068	197	FAM219B
chrX	53253319	53255213	338	KDM5C
chr2	27592308	27594759	170	SNX17
chr7	127031330	127033535	346	ZNF800
chr18	23669578	23671658	-7	SS18
chr8	110345553	110347238	-45	NUDCD1
chr6	33238705	33241501	251	RPS18
chr9	19378833	19380941	348	RPS6
chr15	63794773	63798167	-240	USP3
chr5	149827938	149829946	377	RPS14
chr15	69452225	69454410	381	GLCE
chr6	44213374	44216381	182	HSP90AB1
chr13	53225742	53227608	-151	SUGT1
chr2	74755711	74758319	9	AUP1
chr19	42745958	42747994	-240	GSK3A
chr10	127407259	127409142	116	EDRF1
chr20	62257273	62260519	308	LOC100505771
chr19	17622040	17623619	397	PGLS
chr18	56337460	56339781	2	MALT1
chr1	179923205	179924772	80	CEP350
chr15	45878683	45880370	205	BLOC1S6
chr1	235666592	235668783	94	B3GALNT2
chr19	55769033	55771353	-155	PPP6R1
chr1	161171622	161172876	312	NDUFS2
chr3	31572856	31575646	258	STT3B
chr14	62161566	62163455	31	HIF1A-AS1
chr20	34541067	34543246	392	SCAND1
chr11	82867038	82869396	80	PCF11
chr16	769753	772069	-231	FAM173A
chr1	23345328	23346989	217	KDM1A
chr13	107186047	107188669	30	EFNB2
chr11	68670491	68672267	60	IGHMBP2
chr3	183965872	183968414	170	ALG3
chr19	41768815	41771862	74	HNRNPUL1
chr15	78556024	78557815	-70	DNAJA4
chr20	32580227	32582686	-2	RALY
chr3	170586879	170589185	13	RPL22L1
chr8	143807572	143810133	231	THEM6
chr2	98261679	98263125	-119	COX5B
chr2	32581462	32583418	344	BIRC6
chr1	235489895	235493229	-28	ARID4B
chr9	77642287	77643751	327	CARNMT1
chr11	82996243	82998060	299	CCDC90B
chr16	11944753	11946180	-24	RSL1D1
chr8	19674123	19676069	178	INTS10
chr4	7068652	7070725	249	GRPEL1
chr4	75229710	75232383	186	EREG
chr12	129307676	129309517	-55	SLC15A4
chr5	43483075	43484842	34	TMEM267
chr4	152020115	152022027	346	RPS3A
chr2	178127893	178130360	-267	NFE2L2
chr4	140476231	140478737	439	SETD7
chr3	57582119	57584162	75	ARF4
chr2	240321051	240324100	68	HDAC4
chr8	37756360	37757241	215	RAB11FIP1
chr5	179049624	179052197	-188	HNRNPH1
chr13	52025459	52028397	347	INTS6
chr16	75680900	75683056	343	TERF2IP
chr2	135675173	135677513	-49	CCNT2
chr12	104349891	104351660	218	C12orf73
chr4	100870049	100872331	322	H2AFZ
chr1	249151819	249154409	11	ZNF692
chr3	186500409	186502995	341	EIF4A2
chr3	52719205	52721207	270	GNL3
chr6	32935307	32941619	-202	BRD2
chr8	94751567	94754278	302	RBM12B
chr10	104676765	104679274	-56	CNNM2
chr22	29195246	29197294	290	XBP1
chr17	42401242	42403485	-125	SLC25A39
chr12	72056757	72058880	-69	ZFC3H1
chr6	74229182	74232381	-26	EEF1A1
chr17	46969440	46971265	204	ATP5G1
chr12	46764602	46768129	280	SLC38A2
chr10	94332850	94334715	70	IDE
chr11	72523910	72526522	-235	ATG16L2
chr9	86593821	86596680	-64	HNRNPK
chr15	45693704	45696100	383	SPATA5L1
chr4	56261480	56263136	228	TMEM165
chr12	39298491	39301104	-377	CPNE8
chr6	83072985	83075529	296	TPBG
chr3	155571338	155573141	9	SLC33A1
chr8	107281808	107283709	352	OXR1
chr17	60004278	60005820	328	INTS2
chr2	153573209	153576113	254	ARL6IP6
chr20	60716790	60719950	144	PSMA7
chr17	66243317	66244892	-41	AMZ2
chr3	53380613	53382290	203	DCP1A
chr22	18120811	18122597	354	BCL2L13
chr9	74978681	74981175	235	ZFAND5
chr8	144678051	144681336	-110	EEF1D
chr13	26795387	26797320	155	RNF6
chr17	72199276	72200986	336	RPL38
chr5	71615575	71616686	-46	MRPS27
chr14	52117339	52119704	-55	FRMD6
chr2	3622262	3624152	354	RPS7
chr11	114270246	114271947	-155	RBM7
chr7	16684068	16686845	-14	ANKMY2
chr16	68268312	68272182	-111	ESRP2
chr6	86351151	86354686	125	SYNCRIP
chr11	65188246	65192424	66	NEAT1
chr19	17970095	17972196	458	RPL18A
chr2	37897930	37900310	222	CDC42EP3
chr7	54826189	54828059	118	LOC100996654
chr6	30582701	30586627	420	PPP1R10
chr17	37355893	37357566	153	RPL19
chr5	138940158	138942266	461	UBE2D2
chr19	58896842	58899577	16	MIR4754
chr11	67979851	67982101	-164	KMT5B
chr5	34007376	34008804	130	AMACR
chr19	13067446	13068364	163	GADD45GIP1
chr10	105127021	105128900	250	TAF5
chr3	111697301	111698976	415	ABHD10
chr22	21355166	21357436	90	THAP7-AS1
chr3	136470011	136472316	82	STAG1
chr6	125282694	125284738	25	RNF217
chr11	62432019	62434267	249	SNORA57
chr16	89626078	89628994	-302	SNORD68
chr12	109914279	109916171	124	KCTD10
chr15	50645990	50648529	-183	FLJ10038
chr4	87927183	87929003	-47	AFF1
chr8	145132440	145134909	152	EXOSC4
chr17	71187825	71190248	-137	COG1
chr17	20944826	20947388	245	USP22
chr13	50698766	50700885	-148	DLEU2
chr2	112640931	112642457	47	ANAPC1
chr19	49495285	49497881	27	GYS1
chr7	73587515	73589585	-156	EIF4H
chr8	119123255	119124838	12	EXT1
chr12	122240179	122243089	-244	LINC01089
chr12	56509511	56511364	63	RPL41
chr2	74425198	74426609	213	MTHFD2
chr1	114353779	114355733	342	RSBN1
chr4	140003844	140006325	484	ELF2
chr6	160209719	160212403	162	MRPL18
chr9	15422121	15423828	192	SNAPC3
chr19	2163350	2165815	434	DOT1L
chr19	5976748	5979009	442	RANBP3
chr2	65454248	65455987	288	ACTR2
chr14	60557818	60559785	172	PCNX4
chr4	77869767	77872562	297	2022-09-11
chr6	136609805	136612130	22	BCLAF1
chr14	59949617	59951940	295	L3HYPDH
chr22	36923921	36925993	320	EIF3D
chr8	145022182	145028242	-168	PLEC
chr12	92538023	92540546	389	BTG1
chr4	1712985	1715418	267	SLBP
chr20	61568196	61570319	47	DIDO1
chr11	2948992	2951806	251	PHLDA2
chr17	27046267	27048305	-282	SNORD42B
chr6	33755648	33757310	427	LEMD2
chr7	112089713	112091822	204	IFRD1
chr17	79007617	79010260	-9	BAIAP2
chr2	232570655	232576629	407	PTMA
chr9	100394252	100396954	-102	NCBP1
chr11	64888600	64890275	-218	MRPL49
chr4	2009528	2011509	444	NELFA
chr21	33983745	33985588	247	C21orf59
chr16	3450240	3452211	35	ZNF174
chr22	42015861	42018191	35	DESI1
chr14	51409871	51412159	233	PYGL
chr8	71313723	71317104	77	NCOA2
chr6	150038343	150039839	301	LATS1
chr8	81397653	81399941	349	ZBTB10
chr1	109642396	109643828	297	SCARNA2
chr1	234743692	234747460	-305	IRF2BP2
chr7	100025795	100028408	-153	MEPCE
chr8	146227368	146229068	21	ZNF252P-AS1
chr3	51571984	51573730	158	RAD54L2
chr17	79603224	79604437	349	NPLOC4
chr19	17447320	17449721	194	GTPBP3
chr5	132386177	132388844	-152	HSPA4
chr5	134239884	134241724	-6	PCBD2
chr1	192777218	192779091	-15	RGS2
chr10	101379244	101381767	-284	SLC25A28
chr10	123686540	123688548	34	ATE1
chr18	2654955	2657389	286	SMCHD1
chr17	79669296	79671648	72	MRPL12
chr17	4606581	4607819	-325	LOC101559451
chr15	75659850	75661368	359	MAN2C1
chr1	115299427	115301267	324	CSDE1
chr17	25620624	25622212	312	WSB1
chr6	2764829	2767056	276	WRNIP1
chr12	49523722	49525993	447	TUBA1B
chr2	98611372	98613255	41	TMEM131
chr10	112255805	112260300	427	DUSP5
chr20	361267	363680	486	TRIB3
chr1	27815952	27817498	-27	WASF2
chr2	190305243	190307089	7	WDR75
chr1	8021072	8022517	80	PARK7
chr8	67973464	67975417	122	COPS5
chr1	150550636	150552913	440	MCL1
chr4	26320648	26323624	-293	RBPJ
chr20	48807138	48809318	378	CEBPB-AS1
chr11	10878378	10880799	32	ZBED5
chr8	95650870	95655110	-374	ESRP1
chr19	56151318	56155758	75	ZNF580
chr12	65002520	65005652	-207	RASSF3
chr8	67578241	67580430	117	VCPIP1
chr14	45602860	45604402	101	FKBP3
chr12	32831834	32833177	371	DNM1L
chr1	1166112	1168336	223	SDF4
chr10	126479542	126481315	82	METTL10
chr9	34636687	34638637	161	SIGMAR1
chr1	24968892	24970797	-206	SRRM1
chr5	133560771	133562879	125	PPP2CA
chr8	99056736	99058855	23	RPL30
chr17	49230112	49232265	268	NME1
chr21	19190647	19192469	145	C21orf91
chr20	387543	390831	493	RBCK1
chr16	25268188	25270325	-401	ZKSCAN2
chr18	12990391	12992230	-51	CEP192
chr13	20436561	20439249	-129	ZMYM5
chr21	47743214	47745666	-362	PCNT
chr12	95866735	95868865	-22	METAP2
chr1	235323903	235325383	288	RBM34
chr5	126111901	126114611	411	LMNB1
chr10	70090971	70092970	202	HNRNPH3
chr12	90101740	90104081	178	ATP2B1-AS1
chr19	18390197	18393974	381	JUND
chrX	70751972	70754373	260	OGT
chr5	137088479	137091115	242	HNRNPA0
chr14	103799462	103802016	400	EIF5
chr7	74488668	74490026	370	RCC1L
chr3	98310802	98313126	491	CPOX
chr1	35657410	35659372	352	SFPQ
chr14	105486384	105488618	-76	CDCA4
chr1	59248420	59251411	-130	JUN
chr17	74552948	74555034	145	SNHG16
chr7	56118585	56120273	51	CCT6A
chr2	241499378	241501270	203	ANKMY1
chr10	120513427	120515251	419	CACUL1
chr9	35071350	35073239	445	VCP
chr7	116311686	116314145	471	MET
chr7	72991873	72993265	444	TBL2
chr10	102756139	102760552	239	LZTS2
chr19	49120970	49123714	-206	SPHK2
chr12	112450174	112452605	237	ERP29
chr10	65280347	65282212	156	REEP3
chr16	57480269	57482376	-15	COQ9
chr12	80327669	80329836	-21	PPP1R12A
chr3	53915497	53916474	244	ACTR8
chr6	110499712	110502241	231	WASF1
chr17	2238875	2241923	279	TSR1
chr10	14919802	14921845	41	SUV39H2
chr4	102267309	102270483	-38	FLJ20021
chr6	43737231	43741498	-358	VEGFA
chr13	31734691	31736969	328	HSPH1
chr6	170101280	170103383	123	C6orf120
chr20	57225658	57227856	448	STX16
chr20	25603538	25605527	116	NANP
chr11	47599976	47601398	-120	KBTBD4
chr16	69599043	69601566	435	NFAT5
chr3	150479470	150482159	449	SIAH2
chr1	249131660	249133627	266	ZNF672
chr11	65626844	65629756	428	MUS81
chr2	20646226	20647917	239	RHOB
chr5	14142705	14145634	358	TRIO
chr2	75873291	75874670	71	MRPL19
chr16	69457985	69459942	465	CYB5B
chr7	148395257	148397105	248	CUL1
chr5	170813791	170816090	232	NPM1
chr16	69372828	69374663	-219	COG8
chr10	5930573	5933043	52	ANKRD16
chr6	170861632	170864122	-460	PSMB1
chr17	74348835	74350747	439	PRPSAP1
chr15	85523426	85526077	-454	PDE8A
chr20	49574039	49576146	9	DPM1
chr20	37062664	37064362	449	SNHG17
chr2	162016355	162018116	296	TANK
chr1	201979155	201980750	262	ELF3
chr22	21921667	21923301	465	UBE2L3
chr17	7386711	7388731	23	POLR2A
chr18	19179191	19181259	468	ESCO1
chr19	47289259	47292309	-239	SLC1A5
chr17	44269017	44271825	-149	KANSL1
chr8	142009962	142012589	137	PTK2
chr10	119805458	119807229	11	CASC2
chr8	97272356	97275436	-55	MTERF3
chr17	43237609	43239958	-429	HEXIM2
chr9	139621708	139623942	-189	SNHG7
chr1	113497706	113500483	57	SLC16A1-AS1
chr9	131709139	131710999	-57	DOLK
chr7	155436307	155438182	41	RBM33
chr13	111805503	111807104	242	ARHGEF7
chr1	70819385	70820974	238	ANKRD13C
chr14	77923155	77925252	-17	AHSA1
chr11	125495096	125496954	-94	CHEK1
chr13	41633833	41636603	-479	WBP4
chr17	73256722	73259037	130	MRPS7
chr4	83820501	83822820	64	SEC31A
chr21	36260190	36262759	-487	RUNX1
chr6	108277973	108280057	467	SEC63
chr3	132377874	132380017	30	ACAD11
chr19	530852	533535	460	CDC34
chr2	63815067	63817071	-202	WDPCP
chr11	62571980	62573550	199	NXF1
chr19	7967470	7969878	9	MAP2K7
chr8	145633392	145635557	259	CPSF1
chr18	22006004	22007937	361	IMPACT
chr6	88410568	88412739	332	AKIRIN2
chr6	42749369	42752101	-499	LOC401261
chr5	111496111	111497686	-284	SNORA13
chr3	184428659	184430330	342	MAGEF1
chr11	66383407	66385260	280	RBM14-RBM4
chr10	27529003	27532566	284	ACBD5
chr19	45457571	45459435	22	CLPTM1
chr2	230785765	230788013	-164	TRIP12
chr6	35655361	35657365	329	FKBP5
chr16	4475270	4476925	291	DNAJA3
chr8	23081765	23083079	258	TNFRSF10A
chr18	33708673	33710602	-200	ELP2
chr10	6018518	6020375	128	IL15RA
chr20	23341729	23343666	-72	GZF1
chr1	180470966	180472887	96	ACBD6
chr9	135905282	135906995	76	GTF3C5
chr2	95830686	95832312	337	ZNF2
chr11	27720263	27723446	181	BDNF
chr10	54072744	54075672	167	DKK1
chr1	94702231	94703766	309	ARHGAP29
chr1	21112356	21114434	-214	HP1BP3
chr16	81347536	81349707	50	GAN
chr2	219262418	219266002	-268	CTDSP1
chr22	38900608	38903137	473	DDX17
chr1	33281898	33284560	110	S100PBP
chr18	19191998	19193241	389	SNRPD1
chr2	176045305	176046902	288	ATP5G3
chr1	28906829	28909000	-349	SNORA16A
chr1	117908806	117910648	-358	MAN1A2
chr19	49999095	50000960	405	RPS11
chr12	131355245	131358045	106	RAN
chr19	33863717	33865712	139	CEBPG
chr13	31190783	31192865	-6	USPL1
chr10	121355055	121357313	357	TIAL1
chr12	54718048	54719752	26	COPZ1
chr7	135346124	135348006	-156	C7orf73
chr19	48281220	48282779	157	SELENOW
chr1	100502815	100504823	30	MFSD14A
chr3	128205484	128209256	3	GATA2
chr5	72792801	72794988	-356	BTF3
chr12	123010635	123012429	28	RSRC2
chr2	191744875	191747052	416	GLS
chr16	2731852	2733226	44	KCTD5
chr3	9987619	9989852	-353	PRRT3-AS1
chr2	160568247	160570033	172	2022-03-07
chr15	23809936	23811971	499	MKRN3
chr22	37955434	37958344	418	CDC42EP1
chr22	29662534	29665445	-5	RHBDD3
chr12	113622477	113624290	52	RITA1
chr12	7070209	7074507	-50	LOC105369635
chr2	64067203	64069914	-456	UGP2
chr19	45146596	45148182	291	PVR
chr2	74667337	74669862	461	RTKN
chr2	44222279	44223992	9	LRPPRC
chr5	32173265	32175350	118	GOLPH3
chr10	97888953	97890930	-96	ZNF518A
chr4	11428774	11431893	204	HS3ST1
chr20	47537597	47539253	150	ARFGEF2
chr1	156735851	156738597	-50	PRCC
chr2	47595886	47597459	385	EPCAM
chr11	77530309	77532940	256	RSF1
chr4	83293524	83296341	217	HNRNPD
chr20	30307987	30311937	171	BCL2L1
chr15	77711424	77714036	-263	HMG20A
chr1	40722976	40724611	71	ZMPSTE24
chr16	31190489	31192414	20	FUS
chr3	156391576	156393991	68	TIPARP
chr5	60626202	60629914	-42	ZSWIM6
chr19	54959202	54961523	22	LENG8
chr8	94927415	94931921	389	PDP1
chr3	119811953	119815266	-345	GSK3B
chr6	142621865	142624511	132	ADGRG6
chr2	223725395	223727003	467	ACSL3
chr17	74721676	74723796	145	JMJD6
chr2	190648192	190649931	36	ORMDL1
chr6	119669101	119672050	356	MAN1A1
chr11	47269525	47271329	-22	NR1H3
chr15	63448760	63450452	135	RPS27L
chr12	6641151	6645184	-404	GAPDH
chr19	10612491	10614402	35	KEAP1
chr12	98908405	98910500	101	TMPO
chr9	21557784	21560934	338	MIR31HG
chr6	33167099	33169484	182	RXRB
chr15	35279786	35281294	-43	ZNF770
chr8	101962222	101966260	116	YWHAZ
chr17	58676693	58679059	332	PPM1D
chr5	89704544	89706547	58	CETN3
chr18	29522141	29523897	72	TRAPPC8
chr3	39447565	39449126	165	RPSA
chr7	43768194	43769755	166	COA1
chr11	47787781	47790154	63	FNBP4
chr4	114681186	114684349	316	CAMK2D
chr9	130212282	130214990	75	RPL12
chr2	26255927	26258094	281	RAB10
chr11	75110237	75111947	-343	SNORD15A
chr5	177630837	177632764	292	HNRNPAB
chr6	41039101	41042441	64	NFYA
chr14	102605169	102607401	96	WDR20
chr16	87983696	87986379	-1	BANP
chr5	180669469	180671694	-205	SNORD95
chr2	70120669	70121800	159	SNRNP27
chr5	86562922	86565123	-48	RASA1
chr5	148928649	148931841	-351	CSNK1A1
chrX	68048263	68049931	257	EFNB1
chr12	12869580	12871643	407	CDKN1B
chr9	127622819	127624919	371	RPL35
chr7	99062918	99064127	302	ATP5J2
chr12	27932457	27934365	224	KLHL42
chr6	89789599	89792194	467	PNRC1
chr4	2936471	2938023	-26	NOP14-AS1
chr7	2393057	2395686	-103	EIF3B
chr1	93297119	93298776	353	RPL5
chr2	69663655	69665308	279	NFU1
chr8	62626143	62627744	256	ASPH
chr11	62493188	62496710	-92	HNRNPUL2
chr17	80415682	80417401	1	NARF
chr15	25682932	25684953	233	UBE3A
chr5	141702569	141707675	264	LOC101926941
chr5	122846926	122849053	196	CSNK1G3
chr12	115120483	115123024	216	TBX3
chr11	33278151	33280512	463	HIPK3
chr15	66796069	66798195	61	RPL4
chr4	4290789	4292564	72	LYAR
chr10	121410187	121412397	410	BAG3
chr11	126173317	126174849	436	DCPS
chr11	64007425	64010336	276	FKBP2
chr19	35738219	35741131	116	LSR
chr5	96269804	96272856	-16	LNPEP
chr2	99952044	99954911	-357	EIF5B
chr1	231376178	231378063	-187	C1orf131
chr7	35839501	35841839	74	2022-09-07
chr16	56658828	56660218	-62	MT1E
chr13	60969868	60972492	-247	TDRD3
chr16	89555176	89558165	299	ANKRD11
chr1	203274034	203276077	391	BTG2
chr11	2720019	2722334	52	KCNQ1OT1
chr22	21270977	21272945	247	CRKL
chr14	61201091	61202186	179	MNAT1
chr11	61099691	61102451	-387	DDB1
chr2	178076504	178078704	150	MIR4444-1
chr6	143770698	143772509	238	ADAT2
chr3	151986033	151988217	290	MBNL1-AS1
chr7	108209464	108211239	-139	THAP5
chr15	60770173	60771998	274	ICE2
chr15	93424948	93427944	-80	LINC01578
chr10	124767365	124769342	13	IKZF5
chr3	138327058	138328794	7	FAIM
chr1	173835618	173838350	-101	SNORD74
chr20	25227656	25229721	-18	PYGB
chr8	145157545	145160542	95	SHARPIN
chr1	215740092	215741656	152	KCTD3
chr4	164414775	164416640	34	TMA16
chr16	47494303	47496182	32	PHKB
chr14	23563356	23565502	-254	C14orf119
chr21	40684249	40686350	413	BRWD1
chr19	1268922	1270672	462	CIRBP-AS1
chr4	151935453	151937826	10	LRBA
chr7	75676594	75678433	176	MDH2
chr22	41486900	41489471	-332	MIR1281
chr17	28443335	28444750	-55	MIR423
chr17	48942297	48945505	-139	TOB1-AS1
chr2	162164308	162165682	209	PSMD14
chr19	5718650	5721067	318	LONP1
chr10	102131976	102134560	-65	OLMALINC
chr16	9184063	9187180	84	C16orf72
chr19	42579111	42581436	-17	ZNF574
chr16	30620655	30622167	-262	ZNF689
chr17	62500833	62504058	194	DDX5
chr21	33783462	33786606	289	EVA1C
chr3	37284071	37285875	291	GOLGA4
chr17	34899706	34902256	244	GGNBP2
chr2	150443380	150444906	187	MMADHC
chr17	74731594	74734448	374	MFSD11
chr17	34889760	34892150	350	MYO19
chr1	161014671	161016535	166	USF1
chr16	2202718	2207102	196	SNORD60
chr21	34913636	34916416	169	GART
chr8	145596846	145599332	385	ADCK5
chr8	52810764	52812503	113	PCMTD1
chr5	130970247	130972054	-221	RAPGEF6
chr1	22108581	22110509	143	USP48
chr1	147141416	147143263	295	ACP6
chr20	30794496	30796385	106	PLAGL2
chr5	148724359	148726172	288	GRPEL2
chr15	90807680	90809750	-180	NGRN
chr2	110370483	110372977	53	2022-09-10
chr17	27716753	27718745	69	MIR4523
chr1	78147574	78149933	359	ZZZ3
chr8	144659411	144661316	158	NAPRT
chr6	53657919	53661451	-93	LRRC1
chr17	12920549	12922101	56	ELAC2
chr1	101360008	101362632	-312	SLC30A7
chr7	116164646	116167169	-440	CAV1
chrX	153625391	153628235	-25	RPL10
chr3	32611437	32613126	85	DYNC1LI1
chr16	89786436	89789608	70	ZNF276
chr2	113298890	113301321	-316	LOC105373562
chr1	8084306	8087557	462	ERRFI1
chr1	174967570	174970156	-29	CACYBP
chr17	15902269	15904258	-257	ZSWIM7
chr1	228674069	228676225	79	RNF187
chr17	16117768	16119619	181	NCOR1
chr2	128457921	128460180	453	SFT2D3
chr4	78977192	78981012	378	FRAS1
chr5	40833823	40836121	415	RPL37
chr14	81685479	81688257	428	GTF2A1
chr18	12307691	12309209	392	TUBB6
chr5	138628957	138630819	449	MATR3
chr9	140134469	140137048	47	TUBB4B
chr2	38977324	38978998	475	SRSF7
chr8	98655707	98658078	485	MTDH
chr18	9474566	9476321	-87	RALBP1
chr17	61903495	61905902	-72	PSMC5
chr11	2420762	2422750	38	TSSC4
chr9	114392832	114394496	32	DNAJC25
chr7	129250724	129252830	234	NRF1
chr17	4850803	4854218	-129	PFN1
chr1	27319389	27321942	470	TRNP1
chr20	32698784	32700974	283	EIF2S2
chr3	51421490	51423586	-130	MANF
chr22	19417943	19420542	-23	HIRA
chr1	23669726	23671901	44	HNRNPR
chr5	151150144	151152797	-6	G3BP1
chr4	119199480	119201071	-70	SNORA24
chr5	133511457	133513662	165	SKP1
chr1	226249003	226252362	254	H3F3AP4
chr7	30633287	30636027	148	GARS
chr5	74160923	74162907	197	LOC441086
chr7	75987087	75989398	100	YWHAG
chr1	212964553	212965939	76	TATDN3
chr10	101944578	101947059	-4	ERLIN1
chr9	136999804	137002155	-231	WDR5
chr1	78443509	78445682	-247	DNAJB4
chr15	101419042	101421520	384	ALDH1A3
chr2	43452230	43455030	115	ZFP36L2
chr19	42363215	42365624	82	RPS19
chr14	50086497	50088471	-5	MGAT2
chr7	138719584	138721449	259	ZC3HAV1L
chr2	27885842	27887645	-36	SUPT7L
chr1	161128748	161130122	181	USP21
chr2	24148621	24150858	245	ATAD2B
chr8	90913846	90915527	-76	OSGIN2
chr13	115079177	115080800	178	CHAMP1
chr9	34047972	34049876	23	UBAP2
chr4	17811463	17813466	28	NCAPG
chr6	16128804	16130630	400	MYLIP
chr22	22220748	22222722	235	MAPK1
chr17	45726069	45728964	312	KPNB1
chr3	23957732	23959956	191	RPL15
chr1	160312305	160313737	-42	NCSTN
chr8	141466688	141468942	46	TRAPPC9
chr7	104652496	104656253	214	KMT2E-AS1
chr5	175814776	175816846	117	NOP16
chr19	18942322	18944042	438	UPF1
chr7	765598	767091	6	DNAAF5
chr12	49075103	49076565	201	KANSL2
chr2	172289546	172291595	49	METTL8
chr3	30647140	30649294	223	TGFBR2
chr17	7210003	7212467	-53	EIF5A
chr11	57434118	57436553	-139	ZDHHC5
chr17	41149828	41151837	386	RPL27
chr8	82643587	82645353	-218	CHMP4C
chr18	47017406	47019166	-187	SNORD58B
chr12	21809657	21811184	308	LDHB
chr14	65878170	65880595	-47	FUT8-AS1
chr8	145909282	145912248	432	ARHGAP39
chr16	14725886	14728107	328	BFAR
chr3	152877995	152881459	-274	RAP2B
chr10	52382887	52385804	-366	SGMS1-AS1
chr6	43542878	43544757	-5	XPO5
chr4	139935896	139937879	-26	NOCT
chr3	141456653	141458226	388	RNF7
chr7	5568973	5571004	244	ACTB
chr19	59069835	59071905	317	MZF1-AS1
chr14	78173667	78175233	36	SLIRP
chr2	73459800	73462961	16	CCT7
chr11	9480999	9483750	-129	LOC644656
chr15	45003183	45005129	471	B2M
chr7	139043639	139045909	182	LUC7L2
chr8	146015940	146019110	-149	MIR6850
chr8	144653171	144657385	-350	MROH6
chr21	9825397	9827590	290	MIR3687-2
chr5	131825451	131827217	131	IRF1
chr19	6530303	6532235	259	TNFSF9
chr13	113862073	113864823	-214	PCID2
chr6	146055674	146057348	480	EPM2A
chr5	133859616	133863996	8	JADE2
chr4	1856947	1859090	-44	LETM1
chr15	72765810	72768171	323	ARIH1
chr11	62340133	62342206	291	EEF1G
chr17	34135280	34137652	7	TAF15
chr5	153569317	153570973	-150	GALNT10
chr11	62621953	62624463	-105	SNORD25
chr5	180687315	180689296	92	TRIM52-AS1
chr1	45240536	45242759	110	SNORD55
chr14	103057021	103060470	-251	RCOR1
chr2	232327940	232330471	0	NCL
chr11	62553772	62555647	-165	TMEM179B
chr10	105155335	105157118	44	USMG5
chr1	226495971	226497651	393	LIN9
chr7	74071133	74073070	110	GTF2I
chr11	808428	810551	-447	RPLP2
chr8	99128559	99130305	-14	RIDA
chrX	123093729	123097245	-69	STAG2
chr8	124407512	124409279	310	ATAD2
chr4	120132711	120134738	-58	USP53
chr2	201728091	201729757	360	CLK1
chr17	49242780	49245052	54	NME2
chr4	39459458	39461464	107	RPL9
chr16	67062216	67064327	221	CBFB
chr10	61665073	61667071	342	CCDC6
chr10	5854330	5856389	153	GDI2
chr17	73779863	73782069	46	UNK
chr9	128002685	128004684	-18	HSPA5
chr8	59570990	59573026	-42	NSMAF
chr16	81039749	81041990	-367	CMC2
chr8	99305296	99307097	425	NIPAL2
chr11	62647779	62649892	-336	SLC3A2
chr5	133339126	133341826	181	VDAC1
chr3	38494870	38497496	128	ACVR2B-AS1
chr11	61581715	61585021	-307	FADS2
chr1	154191710	154194631	103	C1orf43
chr7	73096965	73098665	-34	DNAJC30
chr6	30709538	30712683	-482	FLOT1
chr2	120123562	120125701	7	DBI
chr17	78119459	78122140	183	EIF4A3
chr17	80054584	80057901	-136	FASN
chr12	53399505	53401507	464	EIF4B
chr2	29117271	29118488	370	WDR43
chr17	13972323	13973685	-229	COX10-AS1
chr1	92763851	92765375	-47	GLMN
chr14	31675870	31677792	-102	HECTD1
chr21	34142971	34144938	215	PAXBP1
chr12	123716965	123718745	11	C12orf65
chr1	62901067	62903906	103	USP1
chr3	195807769	195809582	286	TFRC
chr2	85764732	85768084	307	MAT2A
chr4	85886484	85888812	-104	WDFY3
chr16	71841721	71843781	225	AP1G1
chr7	26238503	26242873	-143	CBX3
chr6	79786423	79788987	310	PHIP
chr13	42534431	42535920	46	VWA8
chr13	22177366	22178786	279	MICU2
chr7	45024851	45026957	355	SNHG15
chr8	145514051	145516461	5	HSF1
chr3	142719153	142721592	0	U2SURP
chr2	85197090	85199655	141	KCMF1
chr1	6760832	6762346	377	DNAJC11
chr11	118660565	118663965	-293	DDX6
chr16	89987865	89990768	-371	TUBB3
chr6	155053693	155055935	302	SCAF8
chr11	63952000	63954795	-190	STIP1
chr17	73774726	73776454	426	H3F3B
chr10	122610190	122611530	-169	WDR11-AS1
chr20	17948250	17950988	15	SNX5
chr8	100024573	100026227	-94	VPS13B
chr22	19841147	19843632	-18	C22orf29
chr5	179124886	179127001	13	CANX
chr5	56468704	56471167	160	GPBP1
chr10	77159175	77164893	-382	ZNF503
chr20	5986183	5988152	-146	CRLS1
chr3	167451798	167454272	-384	PDCD10
chr11	129938670	129940950	94	APLP2
chr6	36643741	36648620	156	DINO
chr20	60640108	60642061	-218	TAF4
chr14	90420483	90423039	-485	TDP1
chr8	57123953	57125334	446	CHCHD7
chr19	58873088	58874620	-138	LOC105372483
chr16	85832081	85834272	3	COX4I1
chr9	98636604	98638897	-150	ERCC6L2
chr22	30162133	30164482	-51	UQCR10
chr21	43429072	43431350	285	ZBTB21
chr16	85644899	85649234	224	GSE1
chr11	58344946	58347666	-281	ZFP91
chr2	61763358	61766487	496	XPO1
chr1	156307221	156308869	161	CCT3
chr1	245132745	245135125	236	LOC101928068
chr19	3499793	3501158	146	DOHH
chr8	23385694	23387658	368	SLC25A37
chr1	6660731	6664634	276	KLHL21
chr19	50093280	50096921	200	PRR12
chr12	112846389	112847741	58	RPL6
chr2	85838366	85839832	80	C2orf68
chr1	1508993	1510944	294	SSU72
chr8	95834914	95836617	247	INTS8
chr4	122617329	122618792	87	ANXA5
chr4	83811635	83813393	-81	SEC31A
chr4	144105188	144107269	158	USP38
chr2	113032515	113034229	194	ZC3H6
chr19	49990279	49992117	333	RPL13AP5
chr20	10413887	10416546	-329	MKKS
chr10	28820908	28823273	-331	WAC
chr5	57754707	57756985	120	PLK2
chr9	130889309	130891372	127	PTGES2
chr12	860201	863756	-111	WNK1
chr1	113161051	113163258	79	CAPZA1
chr20	49545730	49548833	-240	ADNP-AS1
chr8	141520471	141522977	327	CHRAC1
chr19	47729168	47732351	-483	MIR3191
chr11	30344088	30345568	182	ARL14EP
chr5	107716215	107718703	340	FBXL17
chr5	137672921	137674948	110	CDC25C
chr20	62494954	62497532	-338	TPD52L2
chr1	28968610	28970335	132	TAF12
chr15	75931502	75933413	207	IMP3
chr8	104426398	104428637	46	SLC25A32
chr10	101189115	101191549	198	GOT1
chr8	134308392	134310789	-43	NDRG1
chr8	74789973	74791980	169	UBE2W
chrX	71496087	71497427	384	RPS4X
chr5	36875694	36877908	-5	NIPBL-AS1
chr3	185825393	185828038	186	ETV5
chr11	43701806	43703228	374	HSD17B12
chr5	127417990	127420896	-40	SLC12A2
chr12	56319658	56322271	-55	PYM1
chr22	39795391	39796632	252	TAB1
chr6	31587679	31589896	337	PRRC2A
chr9	21801481	21804458	334	MTAP
chr8	38852928	38855900	-91	ADAM9
chr11	11862479	11864428	483	USP47
chr12	104358704	104360549	33	TDG
chr10	3825103	3829234	305	KLF6
chr14	23450021	23452751	465	AJUBA
chr9	72873005	72874812	30	SMC5
chr18	72263887	72266312	-28	LINC00909
chr8	23020831	23021774	241	TNFRSF10D
chr12	62653047	62655131	-32	USP15
chr18	3447451	3453496	303	TGIF1
chr10	73975181	73976415	40	ANAPC16
chr16	67839468	67841384	129	RANBP10
chr6	42846811	42848407	255	RPL7L1
chr10	101491317	101492868	134	CUTC
chr4	103746566	103750119	-2	UBE2D3
chr6	111803160	111805705	-243	TRAF3IP2-AS1
chr21	26979030	26980534	19	MRPL39
chrX	41191776	41194781	-137	DDX3X
chr2	62114801	62116127	342	CCT4
chr19	59029703	59032202	-26	ZBTB45
chr5	137877731	137880053	97	ETF1
chr6	24402759	24404005	246	MRS2
chr14	70233273	70234862	238	SRSF5
chr2	242625555	242627005	103	DTYMK
chr13	21750040	21751890	-224	SKA3
chr2	200819365	200821206	174	TYW5
chr10	74451479	74452967	-154	MCU
chr1	52519827	52522929	465	TXNDC12
chr1	31768958	31770952	126	ZCCHC17
chr2	48131290	48134562	6	FBXO11
chr5	44808637	44810222	402	MRPS30
chr4	79472201	79474051	384	ANXA3
chr4	76438673	76440576	16	RCHY1
chr6	160113419	160115181	60	SOD2
chr17	74098958	74100737	21	EXOC7
chr17	73177760	73179634	401	SUMO2
chr11	111956566	111958371	54	TIMM8B
chr16	29801117	29802906	-23	KIF22
chr6	64345196	64347065	-256	PHF3
chr3	88198125	88199707	23	C3orf38
chr1	161087018	161088477	-115	NIT1
chr1	201951532	201952991	-197	RNPEP
chr21	38444227	38446738	-2	TTC3
chr1	184020123	184021855	204	TSEN15
chr6	36561270	36563176	133	SRSF3
chr1	6264752	6266994	-33	LOC102724450
chr4	109541200	109542972	301	RPL34
chr3	133291558	133293848	269	CDV3
chr5	102454677	102456930	39	GIN1
chr8	91657117	91659056	47	TMEM64
chr1	183440049	183442783	-90	SMG7
chr7	138915583	138917286	203	UBN2
chr17	38295798	38297324	54	CASC3
chr2	170683650	170684884	249	UBR3
chr10	80828121	80829889	213	ZMIZ1
chr10	72971864	72973437	358	UNC5B
chr11	73587179	73588713	-56	COA4
chr3	27524555	27526563	352	SLC4A7
chr19	4063742	4067764	-226	ZBTB7A
chr21	17101737	17103449	249	USP25
chr9	36190309	36191745	174	CLTA
chr3	5019149	5022433	-306	BHLHE40
chr10	71991819	71993864	349	PPA1
chr11	64900682	64903308	8	SYVN1
chr6	74018766	74020263	424	KHDC1
chr2	38828927	38830665	382	HNRNPLL
chr8	79577340	79579241	8	ZC2HC1A
chr7	99213946	99215156	-20	ZSCAN25
chr12	6874346	6877348	364	PTMS
chr17	80476863	80479103	389	FOXK2
chr4	89443836	89445475	297	PIGY
chr7	1608539	1610458	131	PSMG3
chr7	107383305	107385296	158	CBLL1
chr8	136468923	136470623	65	KHDRBS3
chr12	110436481	110438256	133	ANKRD13A
chr7	45150771	45151943	-11	TBRG4
chr16	67879983	67881866	-93	NUTF2
chr9	20683694	20685027	389	FOCAD-AS1
chr12	106751171	106752616	33	POLR3B
chr20	30697101	30698494	488	TM9SF4
chr2	85580571	85582445	313	RETSAT
chr5	177557358	177558479	-44	RMND5B
chr3	196668346	196670466	58	NCBP2
chr9	139136623	139137775	488	QSOX2
chr6	34759039	34760924	187	UHRF1BP1
chr16	87350237	87352261	134	LOC101928659
chr7	91762926	91764756	-1	CYP51A1
chr21	44298637	44300559	95	WDR4
chr1	46215557	46216948	233	IPP
chr22	42486032	42487474	-184	NDUFA6-AS1
chr14	102552633	102554362	15	HSP90AA1
chr4	15682699	15684136	65	FAM200B
chr6	57036661	57038517	485	BAG2
chr16	84732745	84734678	156	USP10
chr8	6263042	6265253	34	MCPH1
chr6	4020836	4022992	345	PRPF4B
chr1	6483004	6485805	-444	ESPN
chr10	102819696	102823125	411	KAZALD1
chr6	158243568	158245457	309	SNX9
chr3	12704116	12706432	426	RAF1
chr15	80215032	80216688	-196	ST20
chr3	136580331	136581876	53	NCK1
chr20	3025813	3027786	124	MRPS26
chr17	73042386	73044362	95	KCTD2
chr4	57300821	57302976	-17	PAICS
chr2	242575601	242577786	32	THAP4
chr15	74218555	74220915	392	LOXL1-AS1
chr1	229643417	229644907	-15	LOC101927478
chr17	34957221	34959357	264	MRM1
chr16	68877153	68878526	330	TANGO6
chr6	27860049	27861478	200	HIST1H2AM
chr19	3556480	3558487	99	MFSD12
chr5	95296082	95298425	-452	LOC101929710
chr17	6543122	6545260	-31	TXNDC17
chr14	74485091	74486427	267	ENTPD5
chr2	114513267	114514873	200	SLC35F5
chr7	77165607	77168459	260	PTPN12
chr19	51306600	51308603	210	C19orf48
chr8	42910684	42912560	180	FNTA
chr7	87563121	87564450	327	ADAM22
chr10	105726191	105728010	157	SLK
chr2	58273182	58274725	106	VRK2
chr3	110789298	110791871	-22	NECTIN3
chr19	38794187	38796258	421	C19orf33
chr7	105751919	105753299	182	SYPL1
chr19	1274328	1276685	-14	C19orf24
chr4	13485049	13486911	9	RAB28
chr20	58514500	58516476	44	FAM217B
chr1	156251384	156253230	313	SMG5
chr19	19773582	19775168	128	ATP13A1
chr16	15981736	15983062	107	FOPNL
chr6	26020472	26022414	-464	HIST1H4A
chr21	47705417	47707098	13	YBEY
chr8	103250377	103252293	11	RRM2B
chr17	65713014	65715160	138	NOL11
chr5	134093627	134095243	11	DDX46
chr17	7759322	7762342	-213	CYB5D1
chr17	57969568	57971552	153	RPS6KB1
chr22	19928209	19930888	-33	TXNRD2
chr19	11070874	11072599	-72	SMARCA4
chr8	144717545	144719041	-39	ZNF623
chr4	91048187	91050032	425	CCSER1
chr2	242640574	242641824	-235	ING5
chr1	41156744	41158544	-36	NFYC
chr15	85258385	85260483	257	SEC11A
chr1	11159109	11160389	17	LOC105376736
chr17	62206255	62208247	251	ERN1
chr1	1333549	1336322	25	LOC148413
chr1	244997501	245000044	-6	COX20
chr4	6675099	6676786	121	LOC93622
chr22	46448595	46450953	48	PRR34-AS1
chr15	44954778	44956393	291	SPG11
chr11	235419	237638	-166	SIRT3
chr16	11835847	11837177	222	TXNDC11
chr10	7859827	7861442	167	TAF3
chr19	16682314	16684251	-89	SLC35E1
chr9	78504493	78506764	68	PCSK5
chr11	121162796	121164397	19	SC5D
chr5	64063664	64065299	15	SREK1IP1
chr14	31888962	31890380	117	HEATR5A
chr4	106394075	106395527	426	PPA2
chr6	89855198	89856796	228	PM20D2
chr5	130499854	130501510	359	HINT1
chr7	150065023	150066846	55	REPIN1
chr4	1282858	1284978	279	MAEA
chr21	33764484	33766244	-52	URB1
chr5	61699065	61700299	46	DIMT1
chr9	114658306	114660131	172	UGCG
chr14	64107788	64109505	-5	WDR89
chr19	13228575	13229875	123	NACC1
chr15	63891627	63894073	176	USP3-AS1
chr5	43556079	43557812	250	PAIP1
chr11	47586466	47588326	414	PTPMT1
chr5	137909982	137911999	328	HSPA9
chr16	12008496	12010467	344	GSPT1
chr11	9594297	9597210	-481	WEE1
chr16	88716043	88718394	274	CYBA
chr19	39935325	39937055	4	SUPT5H
chr5	73934699	73937532	267	HEXB
chr18	12702039	12703495	9	CEP76
chr12	9216647	9218301	192	LINC00612
chr15	65476489	65478254	387	CLPX
chr11	118926903	118928632	190	HYOU1
chr10	81962888	81965985	-189	ANXA11
chr6	90061616	90063118	252	UBE2J1
chr16	31518962	31520343	88	C16orf58
chr1	155531898	155533610	-430	ASH1L
chr17	40826966	40829205	23	PLEKHH3
chr2	238498866	238500700	-14	RAB17
chr16	11889964	11892093	86	ZC3H7A
chr17	5185017	5186523	212	RABEP1
chr20	37554363	37556034	243	FAM83D
chr8	38088306	38090143	215	DDHD2
chr7	148580002	148582264	308	EZH2
chr1	11333202	11334175	433	UBIAD1
chr6	105850057	105851626	158	PREP
chr7	86780833	86782868	-20	DMTF1
chr12	30947644	30950335	374	LINC00941
chr2	64879923	64882063	53	SERTAD2
chr2	192542138	192544095	254	NABP1
chr1	167522257	167523262	297	CREG1
chr17	3538744	3540710	-35	CTNS
chr19	40475935	40477902	6	PSMC4
chr15	90436575	90437978	341	AP3S2
chr4	174254325	174256961	-48	HMGB2
chr2	26466492	26468686	5	HADHA
chr3	49506664	49508961	247	DAG1
chr15	102263818	102264754	359	TARSL2
chr5	114879451	114880919	406	FEM1C
chr1	19535987	19537854	40	LOC101927895
chr12	98986806	98988675	337	SLC25A3
chr2	24306337	24308240	-87	TP53I3
chr19	16652131	16654185	105	CHERP
chr14	45721987	45723719	-248	MIS18BP1
chr8	144348710	144350732	114	GLI4
chr10	75531460	75533471	416	FUT11
chr17	7140940	7143388	85	PHF23
chr4	73934265	73936071	308	COX18
chr17	79268058	79270207	7	SLC38A10
chr22	32339195	32341978	107	YWHAH
chr7	134853780	134855930	421	C7orf49
chr1	33115533	33117611	-177	RBBP4
chr3	52738852	52740966	52	SPCS1
chr2	120516739	120518472	398	PTPN4
chr16	28302837	28304978	67	SBK1
chr19	57790663	57792727	7	LOC105372476
chrX	118924660	118926336	124	RPL39
chr8	74883436	74885536	36	ELOC
chr5	65439467	65441214	294	SREK1
chr12	54068749	54070480	-411	ATP5G2
chr1	76251206	76253621	-344	SNORD45C
chr6	135818292	135820257	335	LINC00271
chr12	107349254	107351172	-350	TMEM263
chr1	45265260	45266911	188	PLK3
chr1	36395758	36397665	28	AGO3
chr1	154933156	154935116	122	PYGO2
chr7	40173336	40175021	73	MPLKIP
chr2	8821126	8823876	388	ID2
chr14	96967759	96969816	74	PAPOLA
chr10	98345736	98347466	208	TM9SF3
chr19	39881006	39882491	87	PAF1
chr6	111279174	111280587	117	GTF3C6
chr17	73201100	73202769	389	NUP85
chr13	48668421	48669583	275	MED4
chr21	33102861	33105338	332	SCAF4
chr16	68343896	68345583	129	SLC7A6OS
chr19	46849585	46851020	51	PPP5C
chr1	101490627	101492218	20	LOC102606465
chr7	32929985	32932810	71	KBTBD2
chr15	81291986	81294960	178	MESDC1
chr19	36704814	36706934	112	ZNF565
chr17	58602465	58604144	297	APPBP2
chr12	57503805	57506592	-2	STAT6
chr9	80911428	80913272	359	PSAT1
chr11	95656413	95657998	166	MTMR2
chr5	1881427	1884580	-123	IRX4
chr4	10117400	10119412	167	WDR1
chr10	102045630	102047197	56	BLOC1S2
chr9	95431329	95433272	247	IPPK
chr16	1875948	1877804	319	HAGH
chr19	52190794	52194255	-163	SPACA6
chr6	159064749	159066519	184	DYNLT1
chr8	68254726	68256745	177	ARFGEF1
chr10	69643913	69645398	228	SIRT1
chr5	60457605	60459167	-84	SMIM15
chr16	2273050	2274581	326	E4F1
chr14	53173012	53174764	-8	PSMC6
chr10	43902221	43904025	176	HNRNPF
chr3	141594310	141596604	23	ATP1B3
chr1	23694038	23696611	-140	ZNF436-AS1
chr5	78808915	78810880	-238	HOMER1
chr17	65361647	65363041	399	PSMD12
chr7	39662269	39664408	186	RALA
chrX	16729621	16731390	-165	CTPS2
chr9	19229634	19231535	96	DENND4C
chr20	23617713	23618717	470	CST3
chr19	58918537	58921088	-229	ZNF584
chr1	24305970	24307751	93	SRSF10
chr11	62311598	62315696	-409	AHNAK
chr6	24666213	24667887	65	TDP2
chr17	43393346	43395375	70	MAP3K14
chr1	28585416	28587194	342	SESN2
chr17	30770855	30772936	414	PSMD11
chr18	657120	659227	167	TYMSOS
chr7	72935202	72937313	358	BAZ1B
chr2	27434069	27436350	-10	ATRAID
chr12	6579296	6580561	137	VAMP1
chr22	32870213	32871923	-156	FBXO7
chr10	1033529	1035077	-46	GTPBP4
chr2	131850240	131851710	58	FAM168B
chr5	115419631	115421526	-95	COMMD10
chr9	37800350	37801854	319	DCAF10
chr11	3399599	3400683	311	ZNF195
chr11	73018112	73020875	-170	ARHGEF17
chr17	27070092	27072927	486	TRAF4
chr12	95610345	95613004	152	VEZT
chr1	197871060	197872667	181	C1orf53
chr5	38845352	38847299	224	OSMR
chr12	39835916	39837815	327	KIF21A
chr6	111135457	111137432	75	CDK19
chr7	141250459	141251898	100	AGK
chr1	201436798	201438855	473	PHLDA3
chr5	40797321	40799227	23	PRKAA1
chr11	66609814	66611718	-117	RCE1
chr14	95622816	95624499	102	DICER1
chr1	110949602	110951032	-114	LAMTOR5-AS1
chr12	121123728	121126296	85	MLEC
chr22	50219777	50221890	363	BRD1
chr4	170191089	170193182	114	SH3RF1
chr13	51483430	51485076	439	RNASEH2B
chr12	22777512	22779278	319	ETNK1
chr14	35590610	35592316	-64	KIAA0391
chr2	46842980	46845023	250	PIGF
chr19	52692287	52694625	401	PPP2R1A
chr13	53029015	53030441	233	CKAP2
chr3	150263200	150265272	192	SERP1
chr6	30523086	30525753	-67	PRR3
chr2	201675756	201677743	104	BZW1
chr11	68038498	68040229	106	C11orf24
chr2	179314832	179316821	132	PRKRA
chr2	44587924	44590055	12	PREPL
chr7	22860914	22863250	389	TOMM7
chr11	10314770	10316668	35	SBF2
chr17	58468325	58470923	-38	USP32
chr16	30772478	30774598	27	CCDC189
chr7	100032846	100034489	429	PPP1R35
chr9	116171950	116173611	-144	C9orf43
chr2	219432375	219434419	94	CNOT9
chr1	108741796	108743621	272	SLC25A24
chr19	13048556	13050526	127	CALR
chr16	30797216	30799407	229	ZNF629
chr11	126080820	126082307	24	RPUSD4
chr11	32604844	32605957	87	EIF3M
chr6	114290959	114292820	-1	HDAC2
chr17	53044967	53046851	-217	STXBP4
chr2	54342182	54343380	371	ACYP2
chr10	7829283	7831239	194	ATP5C1
chr3	112709495	112710570	232	GTPBP8
chr15	67356125	67360065	-100	SMAD3
chr5	32585394	32586692	438	SUB1
chr8	96280521	96282792	-194	C8orf37
chr17	61626932	61628784	62	DCAF7
chr9	72373814	72375445	247	PTAR1
chr4	153456526	153458315	4	DKFZP434I0714
chr10	14879281	14881311	137	HSPA14
chr11	124492214	124493455	92	TBRG1
chr2	70417103	70418628	286	C2orf42
chr3	196013876	196015334	18	PCYT1A
chr3	194406332	194407515	301	FAM43A
chr18	48555798	48557355	-7	SMAD4
chr4	95372414	95374429	413	PDLIM5
chr1	109234062	109236323	257	PRPF38B
chr6	84139884	84141743	125	ME1
chr19	58837982	58839241	3	LOC105372480
chr1	52607275	52608914	328	ZFYVE9
chr2	64245398	64247253	-111	VPS54
chr6	116891823	116893266	14	RWDD1
chr22	38712081	38714828	-41	CSNK1E
chr8	48920753	48921898	330	UBE2V2
chr5	162886275	162889251	246	HMMR
chr6	108880170	108882320	219	FOXO3
chr2	208489218	208491321	-167	METTL21A
chr1	43231714	43233636	80	P3H1
chr6	154830439	154832280	394	CNKSR3
chr4	48832562	48834085	0	OCIAD1
chr16	70284792	70286181	347	EXOSC6
chr13	50017428	50019516	43	SETDB2-PHF11
chr7	117823332	117824805	-18	LSM8
chr15	44485706	44488008	-213	FRMD5
chr8	71519473	71521111	-366	TRAM1
chr3	186284300	186285966	10	TBCCD1
chr17	55926271	55928371	112	MRPS23
chr15	60688598	60691350	211	ANXA2
chr3	149686953	149689611	459	PFN2
chr8	53625721	53627937	197	RB1CC1
chr10	18947449	18949496	159	ARL5B
chr12	7260348	7262332	436	C1RL-AS1
chr1	87793423	87795647	384	LMO4
chr1	110090138	110092078	-78	GNAI3
chr7	131011911	131013631	176	MKLN1
chr11	47663210	47664733	235	MTCH2
chr3	52570146	52571617	260	SMIM4
chr12	69632673	69634412	225	CPSF6
chr15	102191788	102193251	75	TM2D3
chr3	42844581	42846568	360	HIGD1A
chr20	50807248	50809234	283	ZFP64
chr10	15138685	15140291	-170	C10orf111
chr15	65902669	65904032	136	INTS14
chr19	45581893	45583644	238	GEMIN7
chr11	62368005	62370070	-273	MTA2
chr17	4842315	4844545	32	SLC25A11
chr1	162467086	162468645	270	UHMK1
chr1	91486570	91488468	293	ZNF644
chr19	45926056	45928175	62	ERCC1
chr16	87416478	87418557	-118	FBXO31
chr14	75347971	75349639	211	DLST
chr11	109962909	109964924	-171	ZC3H12C
chr1	1709022	1711076	-140	NADK
chr9	86321986	86323861	173	LOC105376114
chr12	132194725	132196511	-14	SFSWAP
chr1	231113694	231115469	37	TTC13
chr20	33412247	33413907	375	NCOA6
chr16	9056193	9058473	8	USP7
chr16	3766539	3768205	226	TRAP1
chr3	12882043	12883765	177	RPL32
chr11	93516854	93518564	304	MED17
chr4	76649089	76650839	258	USO1
chr11	45868442	45869909	218	CRY2
chr12	122984427	122986000	407	ZCCHC8
chr6	31631830	31634453	38	GPANK1
chr18	11850853	11852217	146	CHMP1B
chr19	40930393	40932647	412	SERTAD1
chr17	57784269	57785992	-171	PTRH2
chr15	76628217	76629916	1	ISL2
chr5	180630445	180633189	476	TRIM7
chr16	576335	579027	-175	CAPN15
chr10	64563877	64565840	342	ADO
chr11	125461422	125463729	-112	STT3A-AS1
chr16	58548761	58550628	311	SETD6
chr2	97481278	97483289	292	CNNM3
chr17	73452114	73453662	343	TMEM94
chr10	75909830	75911850	3	AP3M1
chr14	75593056	75594235	138	NEK9
chr4	106067181	106069026	261	TET2
chr1	186343669	186345445	-100	TPR
chr9	4678285	4680368	154	CDC37L1-AS1
chr20	25676477	25677918	343	ZNF337
chr17	61698684	61700804	-41	MAP3K3
chr19	1205191	1207270	432	STK11
chr10	13388718	13391337	271	SEPHS1
chr16	21963598	21965466	147	UQCRC2
chr19	33792650	33794601	-138	CEBPA-AS1
chr2	191878238	191879502	106	STAT1
chr22	50246377	50248623	3	ZBED4
chr15	40697443	40698679	375	IVD
chr17	76354600	76357274	223	SOCS3
chr3	56716062	56717638	285	FAM208A
chr12	118573299	118574894	407	PEBP1
chr2	128567746	128569451	163	WDR33
chr16	48417801	48419958	350	SIAH1
chr5	138088044	138090182	38	CTNNA1
chr12	45608990	45610966	-189	PLEKHA8P1
chr12	16034516	16036219	79	STRAP
chr6	159419861	159421878	350	RSPH3
chr18	12376140	12378254	78	AFG3L2
chr17	73850878	73852779	65	WBP2
chr18	77747774	77749375	18	TXNL4A
chr17	16120038	16121364	192	PIGL
chr17	11899995	11901436	-26	ZNF18
chr12	50505672	50506728	436	COX14
chr10	102288933	102290352	38	NDUFB8
chr8	125550389	125552259	5	TATDN1
chr17	8338476	8340299	217	NDEL1
chr11	67888220	67889685	-94	CHKA
chr21	33031475	33032941	273	SOD1
chr16	2931999	2934038	-178	FLYWCH2
chr18	20512703	20514361	220	MIR4741
chr21	35013287	35015790	-168	ITSN1
chr1	169454088	169455869	230	SLC19A2
chr20	36155200	36157620	-77	BLCAP
chr16	56484553	56486041	-36	NUDT21
chr2	178976727	178978037	231	RBM45
chr5	141487745	141489350	223	NDFIP1
chr11	46721643	46723343	-151	ZNF408
chr8	101732796	101735501	167	PABPC1
chr20	35233223	35235409	179	C20orf24
chr8	38238989	38240974	-191	NSD3
chr1	54664956	54666757	16	MRPL37
chr6	170892943	170894328	107	PDCD2
chr17	2496300	2498528	491	PAFAH1B1
chr12	93860982	93862198	324	MRPL42
chr2	27631562	27633311	114	PPM1G
chr14	69864548	69866229	3	SLC39A9
chr7	99005177	99007379	27	PDAP1
chr17	74448191	74449542	422	UBE2O
chr22	21335630	21337317	-85	LZTR1
chr22	24235846	24238043	379	MIF
chr16	29826925	29828845	357	PAGR1
chr10	25011605	25014132	-271	ARHGAP21
chr16	2653146	2654158	267	LOC652276
chr2	677007	678038	-83	TMEM18
chr12	124086025	124087322	49	DDX55
chr11	65818750	65820642	-120	SF3B2
chr19	4006851	4008673	166	PIAS4
chr18	24127795	24130342	331	KCTD1
chr15	41407256	41409454	89	INO80
chr2	61696912	61699559	-386	USP34
chr9	138391378	138393535	-21	MRPS2
chr16	85044239	85045784	130	ZDHHC7
chr15	52263126	52264445	213	LEO1
chr8	97246803	97248460	231	UQCRB
chr10	35415092	35416804	179	CREM
chr6	87864340	87866124	-37	ZNF292
chr10	124913365	124914982	413	BUB3
chr3	179040149	179042066	328	ZNF639
chr5	132201446	132203050	23	GDF9
chr7	87848180	87850134	242	SRI
chr18	48404759	48406326	110	ME2
chr6	41754032	41755969	-181	TOMM6
chr1	42921445	42923109	112	PPCS
chr7	98922733	98924249	-5	ARPC1A
chr1	155278066	155279708	182	FDPS
chr2	62422723	62424224	211	B3GNT2
chr22	40741764	40743419	87	ADSL
chr6	83902415	83903988	169	RWDD2A
chr22	38244471	38246238	-25	EIF3L
chr20	37376608	37377839	126	ACTR5
chr2	24582537	24584115	71	ITSN2
chr1	151881565	151882888	135	THEM4
chr22	24666338	24667755	261	SPECC1L
chr6	31802029	31803395	20	C6orf48
chr1	87379020	87380246	415	SELENOF
chr3	129033790	129035899	-270	H1FX-AS1
chr1	224032572	224034850	-37	TP53BP2
chr17	5341757	5342799	193	C1QBP
chr8	146277704	146278858	457	C8orf33
chr1	153934902	153936991	22	SLC39A1
chr8	66545617	66546981	153	ARMC1
chr1	89356461	89357620	261	GTF2B
chr11	73086911	73088744	114	RELT
chr2	209118610	209120499	313	IDH1
chr1	155657864	155659500	82	YY1AP1
chr7	100471846	100473795	119	SRRT
chr12	65562904	65564521	361	LEMD3
chr11	45167640	45169441	-354	PRDM11
chr13	111267278	111269131	273	NAXD
chr5	108062992	108064582	175	LINC01023
chr14	50234062	50235985	236	KLHDC2
chr3	47821826	47824169	408	SMARCC1
chr4	125632803	125634980	-4	ANKRD50
chr10	33246153	33248029	202	ITGB1
chr5	33439874	33442330	220	TARS
chr5	72111778	72113376	159	TNPO1
chr17	29297364	29298797	124	RNF135
chr10	123871640	123873754	143	TACC2
chr18	61088975	61090579	-25	VPS4B
chr3	129158229	129159776	20	MBD4
chr7	99697506	99699807	-253	MCM7
chr6	161412176	161413805	231	MAP3K4
chr1	151371710	151372810	219	PSMB4
chr4	1721452	1724907	-38	TACC3
chr9	102860485	102862368	-41	INVS
chr14	39638843	39640506	-40	TRAPPC6B
chr1	111681880	111683601	-45	CEPT1
chr10	3109654	3111761	-112	PFKP
chr1	12676000	12679698	-112	DHRS3
chr9	38067456	38070158	403	SHB
chr11	31530630	31532102	90	ELP4
chr20	1098642	1100140	155	PSMF1
chr8	86088751	86090555	34	E2F5
chr7	99516398	99517893	78	TRIM4
chr6	86302726	86304498	262	SNX14
chr10	15000950	15002505	289	MEIG1
chr10	126490092	126491257	320	FAM175B
chr4	100009149	100011083	108	LOC100507053
chr16	789884	791616	288	NARFL
chr9	37422381	37423229	98	GRHPR
chr12	76741123	76742942	190	BBS10
chr14	71373572	71375663	495	PCNX1
chr20	42085523	42087529	22	SRSF6
chr1	155107307	155108973	-148	SLC50A1
chr16	90038454	90039776	125	CENPBD1
chr2	44395433	44397143	346	PPM1B
chr20	3826831	3828417	178	MAVS
chr8	102216769	102218806	173	ZNF706
chr12	124068480	124069837	80	TMED2
chr10	88515199	88517550	-22	BMPR1A
chr16	27560394	27562100	4	GTF3C1
chr1	36553993	36555423	255	ADPRHL2
chr16	67311161	67314065	-437	PLEKHG4
chr21	45552860	45554276	74	C21orf33
chr2	74733736	74735870	18	PCGF1
chr15	71054764	71056752	92	UACA
chr11	73498060	73499586	-94	MRPL48
chr17	49336508	49338896	-195	UTP18
chr21	40176814	40178903	103	ETS2
chr14	64009023	64011113	11	PPP2R5E
chr8	91012955	91014715	255	DECR1
chr11	34936947	34939133	-82	APIP
chr8	61428905	61430408	187	RAB2A
chr2	106809341	106811364	443	UXS1
chr8	141643994	141646688	305	AGO2
chr2	105653829	105655436	149	MRPS9
chr4	40057175	40059792	-41	N4BP2
chr22	31480076	31481585	-152	SMTN
chr10	75570414	75571793	486	NDST2
chr1	934290	937551	-368	HES4
chr6	33280860	33283177	146	TAPBP
chr8	146051916	146054251	138	ZNF7
chr19	50179179	50181902	131	PRMT1
chr3	14219369	14220777	99	XPC
chr15	42564891	42566763	-29	GANC
chr15	50978128	50979620	138	TRPM7
chr9	131450664	131453230	-307	SET
chr9	33816358	33818521	257	UBE2R2
chr5	176432778	176434126	-9	UIMC1
chr19	46365460	46367000	318	SYMPK
chr2	241373098	241376609	-262	GPC1
chr3	169898443	169899763	434	PHC3
chr15	34501603	34502669	161	KATNBL1
chr10	102105303	102107964	-139	SCD
chr15	76195621	76197199	210	FBXO22
chr9	125693137	125694697	-87	ZBTB26
chr3	169683962	169685589	195	SEC62
chr1	112297520	112299171	74	FAM212B
chr1	33720888	33722984	-238	ZNF362
chr5	134181150	134182635	234	C5orf24
chr21	40554527	40556655	-151	PSMG1
chr3	25824226	25825615	69	NGLY1
chr3	49940152	49941852	68	MST1R
chr6	47444906	47446767	311	CD2AP
chr19	17184966	17187212	254	HAUS8
chr2	62931775	62934025	-101	EHBP1
chr17	26683578	26685225	-203	TMEM199
chr11	93861192	93862913	-42	PANX1
chr19	56110176	56112469	-384	ZNF524
chr17	19770093	19771637	374	ULK2
chr3	33839621	33840994	244	PDCD6IP
chr7	156802188	156804560	-27	MNX1
chr19	47633709	47635039	259	SAE1
chr16	1019987	1021855	63	LMF1
chr12	133286585	133288257	28	PGAM5
chr9	138985658	138988174	215	NACC2
chr11	82610802	82613357	-434	PRCP
chr19	34286132	34288787	-292	KCTD15
chr17	29232490	29234141	-29	TEFM
chr12	53573566	53575453	-26	ZNF740
chr5	177018852	177020024	289	TMED9
chr1	24285231	24287299	-36	PNRC2
chr19	18682089	18683242	-19	UBA52
chr10	32216464	32219556	-206	ARHGAP12
chr4	103996923	103998534	202	SLC9B2
chr7	16460002	16461840	26	ISPD
chr15	75229278	75231201	256	COX5A
chr11	62412939	62414477	490	GANAB
chr11	71638915	71640798	88	RNF121
chr2	196521144	196523217	328	SLC39A10
chr8	145641518	145642636	-160	SLC39A4
chr4	2964261	2965936	135	NOP14
chr12	56472617	56474916	-43	ERBB3
chr12	6976086	6978204	-133	TPI1
chr2	85554482	85555890	233	TGOLN2
chr6	82461127	82464130	-200	FAM46A
chr17	56295770	56297201	181	MKS1
chr2	3380897	3382599	-45	TSSC1
chr14	50051962	50053328	489	RPS29
chr2	24345702	24347071	36	FAM228B
chr5	162864052	162865381	139	CCNG1
chr4	44679896	44681262	146	GUF1
chr8	96036431	96037970	-3	NDUFAF6
chr17	38277202	38280072	-153	MSL1
chr4	77996120	77998046	42	CCNI
chr1	11072339	11073707	344	TARDBP
chr6	75993804	75995289	86	TMEM30A
chr15	67812693	67814412	30	C15orf61
chr6	130339321	130341937	-160	L3MBTL3
chr4	146018784	146020407	98	ANAPC10
chr1	36038537	36040377	486	TFAP2E
chr1	222884591	222887324	62	BROX
chr7	135193829	135195824	49	CNOT4
chr16	74733986	74735299	404	MLKL
chr8	56791853	56793761	421	LYN
chr1	151042651	151044041	266	GABPB2
chr6	135375104	135377115	-73	HBS1L
chr1	193090446	193092099	184	CDC73
chr15	66585395	66586987	33	DIS3L
chr12	64797756	64799412	431	XPOT
chr1	10002509	10004103	179	LZIC
chr10	112326619	112328483	102	SMC3
chr19	19626297	19627683	-29	NDUFA13
chr16	2058689	2060972	-8	ZNF598
chr16	23568024	23569973	136	UBFD1
chr13	108870059	108871549	41	ABHD13
chr17	38136219	38137894	35	PSMD3
chr17	33468582	33469716	121	NLE1
chr18	33551795	33553347	-17	C18orf21
chr10	28965982	28967626	380	BAMBI
chr11	9405784	9407400	423	IPO7
chr3	139107752	139109383	-45	COPB2
chr12	110939040	110940492	179	VPS29
chr19	661595	664061	405	RNF126
chr13	30168341	30170367	471	SLC7A1
chr8	42994947	42996766	264	HGSNAT
chr3	12597946	12599545	232	MKRN2
chr2	201752713	201755046	-30	PPIL3
chr5	81573112	81574900	229	RPS23
chr6	13573875	13575724	38	SIRT5
chr2	39346747	39348742	-140	SOS1
chr20	24972505	24974015	165	APMAP
chr1	1368196	1372106	-198	LINC01770
chr22	51019959	51022344	277	CHKB
chr3	130611678	130613901	-46	ATP2C1
chr1	25071296	25072973	374	CLIC4
chr18	44675867	44677592	142	HDHD2
chr13	95247558	95248922	289	TGDS
chr3	49169397	49171469	166	LAMB2
chr14	20922498	20924399	158	APEX1
chr11	64544920	64546687	135	SF1
chr5	472141	474346	-108	LOC100288152
chr11	67235359	67237258	440	TMEM134
chr12	31742435	31744313	2	DENND5B
chr15	59062688	59064664	115	FAM63B
chr1	200638383	200639865	2	DDX59
chr9	91002149	91004377	-34	SPIN1
chr3	125093160	125095078	79	ZNF148
chr15	74752706	74754270	41	UBL7
chr4	17512772	17514195	374	QDPR
chr4	113205907	113207910	151	TIFA
chr17	30676928	30678143	378	ZNF207
[truncated: 8,199 more rows]

## Sheet: Fig. 3C. Pol II- bound genes
List of Pol II ChIP-seq peaks and the corresponding genes in Fig.3C
Chr	Start	End	Distance to TSS	Gene Name
chr5	41903830	41904867	-98	C5orf51
chr16	90014900	90015303	-38	DEF8
chr16	66784297	66786119	317	DYNC1LI2
chr1	47184365	47185230	-61	EFCAB14
chr17	48045454	48047108	-281	DLX4
chr1	212003323	212004577	164	LPGAT1
chr12	107486490	107488144	318	CRY1
chr12	27485365	27486848	319	ARNTL2
chr18	29598093	29599782	492	RNF125
chr22	20860754	20862431	-237	MED15
chr8	95906659	95909247	-471	CCNE2
chr12	58025950	58027302	-162	B4GALNT1
chr5	56247399	56248617	-51	MIER3
chr11	61657970	61659748	158	FADS3
chr11	113184865	113186031	197	TTC12
chr9	35646103	35647318	443	LOC101926948
chr2	99060972	99061682	6	INPP4A
chr20	43513817	43515045	191	YWHAB
chr17	38083536	38084652	-37	ORMDL3
chr22	41214694	41216498	-193	SLC25A17
chr11	64851140	64852331	41	ZFPL1
chr1	47082185	47083076	-67	MOB3C
chr6	692357	693686	120	EXOC2
chr4	36245354	36246630	-13	ARAP2
chr1	145588157	145590734	-10	NUDT17
chr9	6015174	6016029	39	RANBP6
chr2	46524086	46525644	324	EPAS1
chr8	27471640	27472552	232	CLU
chr5	38556447	38557285	-22	LIFR-AS1
chr10	92616553	92618781	4	HTR7
chr6	80713706	80714887	-26	TTK
chrX	129039615	129040601	11	UTP14A
chr20	43150103	43151296	58	SERINC3
chr13	23949103	23949785	238	SACS
chr14	52455605	52457103	126	C14orf166
chr19	47633640	47634946	178	SAE1
chr16	84853304	84853969	49	CRISPLD2
chr11	18127196	18127964	58	SAAL1
chr1	156338677	156339350	33	RHBG
chr1	160001244	160002745	-211	PIGM
chr10	114133733	114136764	225	ACSL5
chr16	67514726	67515657	-102	ATP6V0D1
chr1	1008696	1010177	251	RNF223
chr18	11981344	11981934	212	IMPA2
chr14	35098634	35099739	129	SNX6
chr17	8064882	8067313	97	VAMP2
chr1	6684649	6686016	122	THAP3
chr5	133968135	133968784	74	SAR1B
chr16	22018008	22020459	-223	C16orf52
chr1	145096146	145096814	73	SEC22B
chr22	41939670	41941052	132	POLR3H
chr3	50283061	50285396	-98	GNAI2
chr19	11266054	11267387	-232	SPC24
chr17	37791759	37794194	-357	STARD3
chr8	67340524	67342700	349	RRS1
chr16	87867604	87869276	-174	MIR6775
chr10	12110490	12111390	24	DHTKD1
chr5	34655959	34657213	-10	RAI14
chr3	121740564	121741461	115	ILDR1
chr2	26986925	26987985	313	SLC35F6
chr1	31885663	31887105	-276	SERINC2
chr20	33734454	33735588	140	EDEM2
chr5	55007605	55008791	-35	SLC38A9
chr1	16562569	16564128	311	RSG1
chr1	155223744	155226095	355	FAM189B
chr2	25141910	25143856	3	ADCY3
chr5	95296277	95298330	-402	LOC101929710
chr1	85513665	85514818	-18	MCOLN3
chr7	135194266	135195561	-38	CNOT4
chr11	71791190	71792253	18	NUMA1
chr9	131842838	131844067	69	DOLPP1
chr17	79493617	79496849	-184	FSCN2
chr18	21032702	21033832	480	RIOK3
chr3	46036537	46037687	204	FYCO1
chr8	26240073	26241035	31	BNIP3L
chr13	37392965	37394144	215	RFXAP
chr2	208575514	208577164	75	CCNYL1
chr8	75262124	75263161	24	GDAP1
chr13	44452953	44454394	153	CCDC122
chr5	172571196	172572390	348	BNIP1
chr5	43312871	43314179	89	HMGCS1
chr2	55646382	55647638	47	CCDC88A
chr12	33049346	33050413	-99	PKP2
chr1	236029885	236031153	-292	LYST
chr19	10679090	10680608	-194	CDKN2D
chr20	25565242	25566351	371	NINL
chr14	45366017	45367405	204	C14orf28
chr20	61582855	61585015	-64	SLC17A9
chr11	118442765	118444339	450	ARCN1
chr19	47218721	47222792	-372	PRKD2
chr4	17615784	17616909	95	MED28
chr3	53078799	53080788	296	SFMBT1
chr5	131745859	131747456	192	C5orf56
chr11	803860	805848	396	PIDD1
chr16	19532642	19533856	201	GDE1
chr1	17337816	17338823	148	ATP13A2
chr5	53813215	53814322	175	SNX18
chr22	29168329	29169389	197	CCDC117
chr19	46170781	46172977	377	GIPR
chr12	19592099	19593817	350	AEBP2
chr12	107380399	107381321	84	MTERF2
chr17	39991581	39992775	241	KLHL10
chr19	58693981	58695484	376	ZNF274
chr12	110317777	110318862	-26	GLTP
chr2	47571863	47573201	-319	LOC101927043
chr9	131101970	131103422	-143	SLC27A4
chr16	83932087	83933339	-17	MLYCD
chr7	86688661	86689655	-144	KIAA1324L
chr8	8558867	8559937	-264	CLDN23
chr7	94138622	94140195	238	CASD1
chr4	52708584	52710075	163	DCUN1D4
chr5	139026726	139029463	217	CXXC5
chr1	110526956	110528327	254	AHCYL1
chr22	38003716	38006198	-90	GGA1
chr10	51564836	51565896	258	NCOA4
chr1	150980495	150981704	232	PRUNE1
chr14	78226700	78227908	131	C14orf178
chr3	57112482	57113885	153	ARHGEF3
chr9	21334571	21335756	268	KLHL9
chr5	137688031	137689485	473	KDM3B
chr11	118122353	118123407	203	MPZL3
chrX	47863117	47863789	-59	ZNF182
chr6	14117395	14118313	-11	CD83
chr19	18313743	18316336	-165	RAB3A
chr5	77071156	77072592	311	TBCA
chr14	99946292	99948252	-46	SETD3
chr8	119633312	119634887	85	SAMD12
chr6	29599986	29601520	159	GABBR1
chr5	145826363	145827918	267	TCERG1
chr17	46669784	46673151	-364	HOXB5
chr5	157285533	157286482	176	CLINT1
chr11	64610236	64613088	379	CDC42BPG
chr9	130678927	130680270	-293	ST6GALNAC4
chr21	43186813	43187615	35	RIPK4
chr16	75298850	75300780	31	BCAR1
chr6	43026733	43028163	116	KLC4
chr1	17865909	17867155	202	ARHGEF10L
chr7	128577486	128578619	61	IRF5
chr11	130029409	130030281	163	ST14
chr13	25861075	25861959	187	MTMR6
chr13	26828016	26828737	135	CDK8
chr1	27648187	27649482	198	TMEM222
chr6	150325817	150327352	-304	RAET1K
chr19	33571633	33572484	272	GPATCH1
chr3	45883149	45884102	25	LZTFL1
chr17	14203797	14204736	-101	HS3ST3B1
chr1	154954815	154956800	37	FLAD1
chr1	145515061	145517041	25	GNRHR2
chr9	127420274	127421032	-62	MIR181A2HG
chr16	56458614	56459855	216	AMFR
chr4	40631435	40633074	-371	RBM47
chr6	111926329	111927541	219	TRAF3IP2
chr14	73392695	73394113	364	DCAF4
chr19	49660654	49661955	288	TRPM4
chr2	42587992	42589145	-185	COX7A2L
chr9	111774501	111777258	-5	CTNNAL1
chr9	135995191	135997191	446	RALGDS
chr13	30996086	30997044	-184	LINC01058
chr19	16582229	16583287	65	EPS15L1
chr22	51066216	51067538	-276	ARSA
chr6	8101790	8103342	262	EEF1E1
chr7	43945475	43946677	155	URGCP-MRPS24
chr1	229406535	229407300	108	RAB4A
chr19	4066168	4067839	-60	ZBTB7A
chr7	128864052	128865740	41	AHCYL2
chr6	35264214	35266425	-276	DEF6
chr3	38065568	38067104	-58	PLCD1
chr4	83955732	83956756	5	COPS4
chr3	171527340	171528788	220	PLD1
chr10	97415600	97417128	-85	ALDH18A1
chr17	882455	883786	-122	NXN
chr16	188571	188995	-86	NPRL3
chr18	32869702	32870771	0	ZNF271P
chr1	100598010	100599103	95	SASS6
chr19	14142045	14143426	183	IL27RA
chr5	111092971	111094132	-152	NREP
chr9	35489133	35490575	24	RUSC2
chr11	77899270	77900360	-43	USP35
chr8	92052390	92053604	206	TMEM55A
chr20	34823730	34824788	-80	AAR2
chr7	99612783	99614252	342	ZKSCAN1
chr14	50998522	51000048	91	MAP4K5
chr3	111804850	111805767	126	C3orf52
chr17	37617411	37618818	350	CDK12
chr11	67373946	67374934	117	NDUFV1
chr11	117198145	117199421	212	CEP164
chr21	44846615	44847196	107	SIK1
chr15	45020777	45021975	190	LOC100419583
chr21	30670871	30672240	-182	BACH1
chr1	36614201	36615674	178	TRAPPC3
chr1	207223706	207225220	-41	YOD1
chr10	82295362	82296879	-422	LOC101929574
chr8	124428830	124429919	409	WDYHV1
chr2	216946071	216946855	76	PECR
chr22	40390438	40391973	252	FAM83F
chr20	748871	749764	-89	SLC52A3
chr20	62693457	62694924	180	TCEA2
chr15	63340180	63341112	10	TPM1
chr15	85174208	85175665	245	SCAND2P
chr15	73975950	73977165	-65	CD276
chr14	57046175	57047119	136	TMEM260
chr5	175874119	175876164	-215	FAF2
chr1	19282797	19283735	-440	IFFO2
chr17	29248572	29249536	300	ADAP2
chr17	31153	32111	-211	DOC2B
chr6	52926176	52926983	21	ICK
chr19	12844960	12845742	238	C19orf43
chr1	178062251	178063821	92	RASAL2-AS1
chr9	117373193	117374402	91	TMEM268
chr7	97735903	97736676	92	LMTK2
chr1	184723093	184724716	137	EDEM3
chr11	112096602	112098208	317	PTS
chr7	65958327	65959139	55	GS1-124K5.4
chr1	32537409	32539314	-139	TMEM39B
chr14	102605342	102606608	111	HSP90AA1
chr16	89159948	89161090	302	ACSF3
chr1	224544339	224545393	353	CNIH4
chr10	105726159	105727957	115	SLK
chr8	96145392	96146830	162	PLEKHF2
chr20	25370252	25372001	492	ABHD12
chr6	116691467	116693159	280	DSE
chr6	7389289	7390665	-35	CAGE1
chr10	91173802	91175543	347	IFIT5
chr12	44199459	44200608	145	TWF1
chr15	52263279	52264504	107	LEO1
chr4	42658807	42659817	-190	ATP8A1
chr6	33280359	33284182	-106	TAPBP
chr7	39988563	39991733	189	CDK13
chr19	57790610	57792406	173	ZNF460
chr6	43336134	43337989	120	ZNF318
chr4	110354208	110355357	-89	SEC24B
chr10	77168560	77169918	324	LOC101929234
chr3	142719727	142721309	146	U2SURP
chr1	43123581	43124559	22	PPIH
chr1	160231291	160232833	215	DCAF8
chr17	4709718	4710887	-94	PLD2
chr12	51632125	51633308	208	DAZAP2
chr11	65153554	65154639	55	FRMD8
chr3	66022978	66025767	137	MAGI1
chr1	40367024	40367964	193	MYCL
chr17	29814425	29816057	222	RAB11FIP4
chr16	4523879	4524963	230	NMRAL1
chr2	190626931	190628090	4	OSGEPL1-AS1
chr7	102714639	102716411	197	ARMC10
chr8	124407255	124409259	448	ATAD2
chr11	94276558	94278382	453	FUT4
chr18	61033278	61035308	213	KDSR
chr2	242497797	242500231	-456	BOK-AS1
chr12	118540905	118542485	115	VSIG10
chr5	14142932	14145611	460	TRIO
chr6	54710930	54712328	60	FAM83B
chr19	50369488	50371305	426	PNKP
chr2	38151844	38153101	10	RMDN2
chr6	41604413	41605847	215	MDFI
chr1	45805015	45806996	137	MUTYH
chr19	40853930	40854910	14	C19orf47
chr6	52441146	52442633	-27	TRAM2
chr15	40861178	40862347	270	RPUSD2
chr14	31494541	31496603	35	STRN3
chr17	61850485	61853070	228	DDX42
chr16	4674058	4676141	274	MGRN1
chr14	90420563	90423036	-447	TDP1
chr5	98263700	98265779	-99	LOC100289230
chr14	50086396	50088200	105	RPL36AL
chr15	41952278	41953234	146	MGA
chr7	127227567	127229482	118	ARF5
chr3	185825368	185827738	348	ETV5
chr6	32805360	32806890	422	TAP2
chr19	30205720	30206908	138	C19orf12
chr5	86707683	86709319	220	CCNH
chr8	107669431	107670947	153	OXR1
chr11	67274938	67276510	-66	CDK2AP2
chr10	101189840	101191578	-179	GOT1
chr14	94546825	94547966	163	DDX24
chr20	16710192	16711364	169	SNRPB2
chr16	75589039	75590595	367	TMEM231
chr6	43148442	43150542	-430	CUL9
chr1	1309231	1311111	391	AURKAIP1
chr9	135229815	135231105	-88	SETX
chr17	77750886	77753208	70	CBX2
chr15	49461993	49462898	232	GALK2
chr1	149982068	149983144	80	OTUD7B
chr5	171614343	171616040	155	STK10
chr17	1387340	1389916	423	MYO1C
chr2	85554598	85555955	143	TGOLN2
chr5	137367748	137369629	114	FAM13B
chr14	24684517	24686068	-16	MDP1
chr8	53625788	53627684	290	RB1CC1
chr1	228327226	228328582	-25	GUK1
chr11	94706221	94707177	77	CWC15
chr10	88515167	88517350	-138	BMPR1A
chr10	122610368	122611511	-248	WDR11-AS1
chr15	91564964	91566303	218	VPS33B
chr8	6262851	6264488	400	LOC100287015
chr1	198125354	198127212	175	NEK7
chr11	63741645	63742670	78	COX8A
chr21	46292901	46294027	354	PTTG1IP
chr1	226186704	226187952	-262	SDE2
chr7	141437596	141438924	139	SSBP1
chr8	71519597	71521098	347	TRAM1
chr4	164087173	164088854	60	NAF1
chr5	114504784	114506456	40	TRIM36
chr16	19728792	19730233	-20	KNOP1
chr4	166033294	166034676	39	TMEM192
chr11	76777383	76778366	-118	CAPN5
chr14	23563538	23565356	-236	C14orf119
chr3	154041624	154042625	162	DHX36
chr10	14919823	14921801	30	SUV39H2
chr17	66097290	66098295	96	LINC00674
chr1	222885731	222887113	-241	BROX
chr2	242446732	242448643	88	STK25
chr7	102104680	102105806	78	ALKBH4
chr19	15235639	15237007	287	ILVBL
chr6	33215887	33218046	-347	HCG25
chr19	38864767	38866318	352	PSMD8
chr15	55610871	55611708	103	PIGBOS1
chr14	51706544	51707523	147	TMX1
chr5	86562849	86565020	-136	RASA1
chr6	111803116	111806043	-96	TRAF3IP2-AS1
chr3	137893137	137893985	230	DBR1
chr6	89672941	89673852	-48	RNGTT
chr16	58767401	58768630	246	GOT2
chr21	33783126	33786454	45	EVA1C
chr16	10837300	10838536	192	NUBP1
chr1	3815984	3818193	120	LINC01134
chr8	100905256	100906362	433	COX6C
chr15	44828142	44830477	43	EIF3J
chr1	150265813	150267099	194	MRPS21
chr16	77224047	77225558	-14	MON1B
chr15	74753033	74754119	-30	UBL7-AS1
chr2	151343998	151344447	-13	RND3
chr1	46048857	46050865	201	NASP
chr1	224032975	224034751	-189	TP53BP2
chr8	38238950	38241033	-201	NSD3
chr3	49893670	49894544	-115	TRAIP
chr16	75182044	75183232	299	ZFP1
chr17	8190943	8193019	12	RANGRF
chr1	6844184	6846223	-181	CAMTA1
chr4	77068745	77070099	246	NUP54
chr3	125313389	125314750	312	OSBPL11
chr17	36507081	36509449	258	SOCS7
chr3	167451963	167453836	-248	PDCD10
chr12	93322235	93323737	121	EEA1
chr12	6640976	6646828	77	GAPDH
chr2	70312021	70316147	63	PCBP1-AS1
chr3	150263255	150265317	142	SERP1
chr7	75507657	75508963	0	RHBDD2
chr1	200638342	200639966	-28	DDX59
chr2	176866069	176867467	305	LNPK
chr19	9785262	9786246	22	ZNF562
chr18	29522184	29523896	51	TRAPPC8
chr17	19880572	19881754	6	AKAP10
chr22	32057581	32058882	319	PISD
chr11	9480976	9484057	4	ZNF143
chr3	169684185	169685269	147	SEC62
chr1	209979056	209980053	-34	IRF6
chr3	122282861	122283830	-151	PARP9
chr18	72162762	72164350	56	CNDP2
chr19	36035752	36037212	-20	TMEM147
chr8	136468839	136470077	-250	KHDRBS3
chr5	150536866	150537797	112	ANXA6
chr12	49075247	49076495	164	KANSL2
chr5	148928581	148932089	-441	CSNK1A1
chr6	2970623	2972532	-34	SERPINB6
chr12	123010879	123012501	-119	KNTC1
chr9	38619840	38621277	99	ANKRD18A
chr1	226496022	226497682	352	LIN9
chr4	76649124	76650721	216	USO1
chr2	65454092	65455887	160	ACTR2
chr16	88635748	88637801	-15	ZC3H18
chr2	177133905	177134905	282	MTX2
chr1	85930088	85931358	166	DDAH1
chr15	90436608	90437889	369	AP3S2
chr7	36428877	36430328	132	KIAA0895
chr6	27099485	27102457	154	HIST1H2AG
chr18	5294303	5297247	-74	ZBTB14
chr12	88535268	88536771	-26	CEP290
chr1	109583879	109584870	476	WDR47
chr1	153939040	153941234	71	SLC39A1
chr15	76134500	76137034	140	UBE2Q2
chr8	57124164	57125125	447	CHCHD7
chr22	21212210	21213661	165	PI4KA
chr2	62132444	62133288	89	COMMD1
chr1	92350975	92352178	260	TGFBR3
chr19	11849398	11850381	-65	ZNF823
chr7	87563069	87564076	114	ADAM22
chr15	90455278	90457004	81	ARPIN
chr9	139619902	139624475	448	SNHG7
chr11	2922314	2925934	474	SLC22A18
chr4	74123423	74125705	-49	ANKRD17
chr1	33281807	33284320	20	S100PBP
chr1	212208185	212209778	21	INTS7
chr22	24058965	24059990	133	GUSBP11
chr19	12899227	12905711	159	JUNB
chr2	44222286	44223914	44	LRPPRC
chr5	137088273	137091228	289	HNRNPA0
chr1	179923204	179924715	51	CEP350
chr17	30676900	30678099	342	ZNF207
chr4	77869624	77872474	182	2022-09-11
chr13	51795960	51796756	-112	FAM124A
chr5	126111619	126114603	266	LMNB1
chr19	51503649	51506443	-88	KLK8
chr9	130741490	130744462	-164	FAM102A
chr19	42462388	42464100	284	RABAC1
chr7	106808511	106810607	99	HBP1
chr7	105516475	105518064	-238	ATXN7L1
chr2	242575670	242577564	108	THAP4
chr17	42147256	42148835	-53	G6PC3
chr20	10413837	10416552	-307	MKKS
chr10	14995330	14996642	445	DCLRE1C
chr17	26662074	26663932	455	TNFAIP1
chr17	27223435	27225465	265	FLOT2
chr16	1755511	1756813	-22	MAPK8IP3
chr15	35261468	35262354	84	AQR
chr3	52007584	52010169	-166	ABHD14A-ACY1
chr3	185000242	185001193	-12	MAP3K13
chr19	40029799	40031118	380	EID2
chr21	43373561	43375117	-340	C2CD2
chr15	56657137	56658007	-50	TEX9
chr19	13067445	13068431	130	GADD45GIP1
chr20	62167539	62170496	-294	PTK6
chr20	1098506	1099983	8	PSMF1
chr1	28968621	28970365	111	TAF12
chr15	76603215	76604303	51	ETFA
chr2	162016442	162018139	351	TANK
chr4	122721617	122722794	-267	EXOSC9
chr1	179850722	179852612	490	TOR1AIP1
chr12	53714820	53715918	43	AAAS
chr2	64067259	64069324	193	UGP2
chr5	1111422	1112448	237	SLC12A7
chr17	79268077	79270228	-13	SLC38A10
chr18	32620992	32621803	73	MAPRE2
chr2	153031531	153032873	304	STAM2
chr9	140484608	140485835	-284	ZMYND19
chr19	34894865	34896090	174	PDCD2L
chr9	124921660	124922396	70	NDUFA8
chr7	143598292	143599554	249	TCAF1
chr12	105500746	105502078	8	LOC414300
chr19	41767232	41768730	-400	HNRNPUL1
chr15	93446872	93448882	248	MIR3175
chr4	122791201	122792070	17	BBS7
chr19	2944008	2945690	120	ZNF77
chr19	15528895	15531727	-379	AKAP8L
chr17	80375864	80376990	86	OGFOD3
chr12	49657962	49659989	193	TUBA1C
chr3	137905632	137906986	219	ARMC8
chr1	197743835	197745164	124	DENND1B
chr14	77786375	77788008	34	POMT2
chr20	58514793	58516379	142	FAM217B
chr1	36689296	36691047	154	THRAP3
chr6	28234573	28235474	-114	ZSCAN26
chr3	126193347	126196229	-26	ZXDC
chr15	44083837	44085753	220	SERF2
chr15	73075295	73077101	-72	ADPGK
chr20	25227130	25229828	-227	PYGB
chr12	27932106	27934456	94	KLHL42
chr10	15901815	15903210	20	FAM188A
chr19	5903061	5904782	103	NDUFA11
chr12	107349255	107350990	-441	TMEM263
chr4	184018905	184021309	245	WWC2-AS2
chr11	9779352	9781858	475	LOC440028
chr11	126081040	126082187	-6	FAM118B
chr2	20100701	20102534	130	TTC32
chr3	169489499	169491757	-225	MYNN
chr12	53612924	53616024	-277	RARG
chr1	212605796	212606725	31	NENF
chr5	177018937	177019877	258	TMED9
chr7	77325162	77326734	205	RSBN1L
chr3	141205432	141206944	299	RASA2
chr7	5568956	5572108	-300	ACTB
chr1	32756753	32758269	-197	HDAC1
chr14	93673029	93674155	-133	GON7
chr17	38803511	38804970	-137	SMARCE1
chr2	48009666	48011423	323	MSH6
chr18	9135416	9137843	89	NDUFV2-AS1
chr2	48132108	48134454	-349	FBXO11
chr6	36561180	36563639	319	SRSF3
chr8	74204620	74208322	-366	RDH10
chr22	35776760	35777505	72	HMOX1
chr8	37756420	37757445	83	RAB11FIP1
chr7	142960231	142961137	162	GSTK1
chr11	47235603	47237633	125	DDB2
chr15	52310692	52312439	154	MAPK6
chr17	2206369	2207586	92	SMG6
chr20	62337736	62340220	184	ZGPAT
chr2	29117126	29118867	487	WDR43
chr22	29137452	29138999	205	HSCB
chr10	105127084	105128700	182	TAF5
chr18	267450	268923	-127	THOC1
chr3	124448340	124449896	-95	UMPS
chr1	211750826	211753468	-48	SLC30A1
chr2	40005866	40006675	146	THUMPD2
chr15	59663849	59665524	385	MYO1E
chr14	23503334	23504844	265	PSMB5
chr2	234762373	234763813	119	HJURP
chr1	214723887	214726187	-13	PTPN14
chr2	238395549	238396820	322	MLPH
chr12	104530785	104532525	385	NFYB
chr10	116581025	116582643	331	FAM160B1
chr7	20369192	20371826	-216	ITGB8
chr10	16478483	16479589	94	PTER
chr1	22108370	22110486	260	USP48
chr12	58164977	58167045	-97	METTL1
chr9	6756915	6758552	92	KDM4C
chr12	123236938	123238262	232	DENR
chr8	110551313	110553095	-100	EBAG9
chr10	30721703	30723875	-161	MAP3K8
chr21	34696483	34698153	104	IFNAR1
chr1	32644111	32646570	-5	TXLNA
chr22	31089962	31091195	-215	OSBP2
chr1	156390846	156391913	179	C1orf61
chr9	106855693	106857067	-161	SMC2
chr19	46405526	46406852	-327	MYPOP
chr1	28974398	28975958	66	RNU11
chr6	43542944	43544354	163	XPO5
chr17	18010269	18014416	322	MYO15A
chr7	21466492	21468420	-196	SP4
chr19	49148120	49150479	270	CA11
chrX	48754343	48755911	-68	PQBP1
chr12	4429549	4430743	-213	TIGAR
chr4	79860015	79860918	116	PAQR3
chr6	39196687	39197723	46	KCNK5
chr3	98310868	98313149	447	CPOX
chr4	2964380	2965891	98	NOP14
chr20	4666617	4668213	258	PRNP
chr7	75623325	75624480	90	TMEM120A
chr13	31190762	31192755	-24	HMGB1
chr12	120875298	120876544	28	COX6A1
chr17	72771627	72773066	218	NAT9
chr21	35013675	35014638	4	CRYZL1
chr9	100459154	100460091	69	XPA
chr22	46448513	46450722	-109	PRR34-AS1
chr10	111766896	111768906	207	ADD3
chr1	29557010	29558027	-48	MECR
chr5	471081	474326	377	PP7080
chr1	100503081	100504649	76	MFSD14A
chr17	59940243	59941591	3	BRIP1
chr1	226111047	226112641	196	PYCR2
chr13	21713645	21715178	-242	SAP18
chr10	125851397	125853398	-457	CHST15
chr16	18812157	18813638	103	ARL6IP1
chr1	222987578	222988947	-169	DISP1
chr2	15731483	15732640	316	DDX1
chr1	153917363	153920063	441	DENND4B
chr9	88713622	88715330	34	GOLM1
chr7	984550	986213	71	ADAP1
chr10	22604818	22606129	161	COMMD3
chr1	249119581	249121324	32	SH3BP5L
chr8	73920600	73921672	39	TERF1
chr6	125622057	125623534	487	HDDC2
chr7	45150789	45151988	-42	TBRG4
chr22	42016057	42018302	12	XRCC6
chr6	3156917	3158122	264	TUBB2A
chr7	87505011	87506573	-100	SLC25A40
chr17	55926017	55928669	90	MRPS23
chr15	75492837	75495917	156	C15orf39
chr16	24550174	24552321	339	RBBP6
chr12	45608951	45610850	-111	PLEKHA8P1
chr17	57969725	57971294	102	RPS6KB1
chr20	44485578	44486675	-78	ACOT8
chr22	21270958	21272700	115	CRKL
chr8	48920708	48921665	191	UBE2V2
chr19	1604787	1606622	-221	UQCR11
chr8	67836040	67839037	239	SNHG6
chr1	178006679	178007543	31	LOC730102
chr1	92763983	92765198	-24	GLMN
chr4	88140784	88142497	120	KLHL8
chr22	42474647	42476297	-223	SMDT1
chr10	103113259	103114546	112	BTRC
chr16	69419077	69420173	266	TERF2
chr5	168005658	168007746	-88	PANK3
chr12	11323425	11324895	62	PRH1
chr1	113615181	113616722	159	LRIG2
chr5	57754378	57756961	297	PLK2
chr5	1523071	1525287	-87	LPCAT1
chr12	1058108	1059342	163	RAD52
chr13	20734698	20736160	-246	GJA3
chr16	57278490	57279762	88	ARL2BP
chr19	3364865	3368452	93	NFIC
chr16	69372978	69374797	-361	COG8
chr9	77702201	77703799	133	NMRK1
chr14	65169720	65171622	-455	PLEKHG3
chr7	142984827	142985911	61	CASP2
chr2	27993725	27995270	-87	MRPL33
chr14	65453275	65454533	397	FNTB
chr8	61428920	61430261	121	RAB2A
chr12	120638225	120639346	229	RPLP0
chr3	148846923	148848052	116	HPS3
chr10	6018436	6020305	204	IL15RA
chr15	91477322	91479118	104	UNC45A
chr6	83902552	83904354	202	PGM3
chr15	34330360	34331581	333	AVEN
chr10	43133214	43134583	387	ZNF33B
chr7	116502107	116503460	220	CAPZA2
chr1	9294132	9295616	11	H6PD
chr19	54960017	54961231	284	LENG8
chr3	12881988	12883694	240	RPL32
chr22	50628215	50630260	258	TRABD
chr6	8435084	8436397	60	SLC35B3
chr12	56651810	56652869	-196	ANKRD52
chr13	103248253	103250029	-145	TPP2
chr12	32111765	32113353	206	KIAA1551
chr6	17986940	17988711	29	KIF13A
chr1	230202221	230203319	-172	GALNT2
chr15	65321221	65322170	282	MTFMT
chr17	73082489	73085675	46	SLC16A5
chr17	8152117	8154067	496	PFAS
chr2	201373406	201375357	436	KCTD18
chr1	176175310	176177137	157	RFWD2
chr15	71054823	71056570	154	UACA
chr1	86173552	86174873	-96	ZNHIT6
chr10	38264819	38266016	166	ZNF25
chr6	117922776	117924457	89	GOPC
chr1	167904916	167906981	151	DCAF6
chr1	48937287	48938319	77	SPATA6
chr10	64563907	64565955	415	ADO
chr7	100886982	100888905	428	FIS1
chr17	73007986	73010332	400	MRPL58
chrX	133506823	133507729	-66	PHF6
chr7	112429670	112430894	196	TMEM168
chr1	110949615	110950993	-127	LAMTOR5-AS1
chr11	559632	562021	-47	LMNTD2
chr17	61903643	61905733	-82	PSMC5
chr5	140052153	140055027	-419	DND1
chr11	3012683	3014644	-56	NAP1L4
chr9	34178413	34179857	132	UBAP1
chr19	45908675	45911141	-301	PPP1R13L
chr11	111748990	111750794	-56	C11orf1
chr10	99392506	99394075	54	MORN4
chr2	62080723	62082701	-434	FAM161A
chr4	103939949	103941407	218	SLC9B1
chr6	31619404	31621846	-148	BAG6
chr6	1608512	1613102	126	FOXC1
chr5	176449217	176450454	154	ZNF346
chr11	109963135	109964927	-56	ZC3H12C
chr1	93544092	93545750	129	MTF2
chr1	1446434	1447614	-499	ATAD3A
chr3	132377957	132380028	-17	ACAD11
chr2	48541022	48543419	425	FOXN2
chr7	74488811	74489989	317	RCC1L
chr19	48866186	48867978	412	TMEM143
chr17	65713019	65715014	67	NOL11
chr10	75254933	75256629	1	PPP3CB
chr22	31891835	31893163	374	SFI1
chr3	61546027	61548883	212	PTPRG
chr3	48955514	48957132	70	ARIH2
chr17	71187482	71190351	-257	COG1
chr7	149321004	149322384	187	ZNF767P
chr1	43831208	43834951	330	ELOVL1
chr17	41909850	41910925	160	MPP3
chrX	100603299	100604365	-124	TIMM8A
chr11	102962099	102963385	202	DCUN1D5
chr9	77566462	77568154	494	C9orf40
chr3	52443219	52445013	5	BAP1
chr16	46722241	46724334	-143	VPS35
chr1	174967638	174969857	-145	CACYBP
chr17	79007939	79009890	-33	BAIAP2
chr1	184355290	184356447	-282	C1orf21
chr16	68770855	68771627	48	CDH1
chr12	57823844	57825497	118	R3HDM2
chr6	160389447	160391365	275	IGF2R
chr12	123754915	123757173	-395	CDK2AP1
chr1	153605774	153607277	43	S100A13
chr2	190648144	190649781	135	ORMDL1
chr19	47759388	47760011	-32	CCDC9
chr5	1344422	1345693	128	CLPTM1L
chr9	131314094	131315530	-25	SPTAN1
chr12	95397030	95397841	54	NDUFA12
chr19	54617302	54619350	128	TFPT
chr7	32930621	32933098	-391	KBTBD2
chr18	21976927	21978298	221	OSBPL1A
chr12	1799616	1800832	-23	ADIPOR2
chr10	32734495	32736159	317	CCDC7
chr11	64808016	64809544	404	SAC3D1
chr3	5018850	5022866	-239	BHLHE40
chr3	196695306	196697072	-447	PIGZ
chr4	7068954	7070547	187	GRPEL1
chr1	206808076	206809317	-185	DYRK3
chrX	109245081	109246660	7	TMEM164
chr20	3826771	3828685	282	MAVS
chr22	30752117	30753474	141	SF3A1
chr3	52270367	52275423	288	TWF2
chr15	65425053	65426625	335	PDCD7
chr6	34855125	34856229	171	TAF11
chr1	154933119	154935274	62	PYGO2
chr1	205179641	205181143	335	DSTYK
chr3	180318800	180320575	-231	TTC14
chrX	109560902	109561993	-67	AMMECR1
chr4	128703099	128704254	312	HSPA4L
chr9	131590903	131592503	397	SPOUT1
chr11	62104649	62105313	207	ASRGL1
chr5	112196419	112197555	102	SRP19
chr19	49992214	49995246	-144	SNORD33
chr11	72852480	72854210	-202	FCHSD2
chr17	43237188	43240389	-424	HEXIM2
chr2	61243711	61245443	-11	PUS10
chr9	139964141	139966212	-148	SAPCD2
chr1	36620530	36623023	-122	TRAPPC3
chr5	37370744	37372002	-145	NUP155
chr12	122229205	122234736	-376	RHOF
chr1	29507450	29509096	364	SRSF4
chr7	65579612	65580669	335	CRCP
chr1	42921369	42923323	181	PPCS
chr1	109233841	109236118	44	PRPF38B
chr7	96338689	96339637	40	SEM1
chr1	117908805	117910586	-390	MAN1A2
chr2	187454177	187455457	27	ITGAV
chr22	24199498	24200836	127	SLC2A11
chr2	74153701	74154825	310	DGUOK
chr7	92218776	92219993	0	FAM133B
chr9	35078739	35080463	412	FANCG
chr14	23425626	23426684	83	MIR4707
chr19	34286124	34289016	-181	KCTD15
chr14	91883520	91884884	-14	CCDC88C
chr17	36981112	36982347	-126	CWC25
chr15	40697448	40698735	405	IVD
chr20	47537645	47538853	-26	ARFGEF2
chr7	11012579	11014470	25	PHF14
chr2	238967899	238970705	-263	SCLY
chr16	67230925	67234953	-89	ELMO3
chr11	34459987	34460969	6	CAT
chr17	47437892	47440300	364	LOC102724596
chrX	40943238	40945934	-302	USP9X
chr21	34142964	34144790	292	PAXBP1
chr1	173683598	173684682	60	KLHL20
chr21	46359400	46360457	16	FAM207A
chr20	11871094	11872289	320	BTBD3
chr13	26795492	26796933	-184	RNF6
chr16	67311698	67314936	-110	PLEKHG4
chr8	95731189	95732901	-58	DPY19L4
chr10	135186645	135187409	-119	ECHS1
chr4	47915728	47917018	129	LOC101927157
chr2	99797127	99798258	150	MRPL30
chr1	9241228	9243384	43	LINC01759
chr11	120206245	120208305	-343	ARHGEF12
chr5	122110384	122111275	138	SNX2
chr9	139939704	139941329	160	NPDC1
chr8	90995890	90997203	353	NBN
chr1	110752487	110754257	36	KCNC4
chr17	58676552	58678877	170	PPM1D
chr19	53606187	53607265	-39	ZNF160
chr17	65362251	65363038	99	PSMD12
chr9	91002031	91004456	-54	SPIN1
chr15	50978195	50979741	44	TRPM7
chr12	48099247	48100238	102	RPAP3
chr9	132514963	132515724	1	PTGES
chr2	97522654	97524229	315	ANKRD39
chr2	118770746	118772175	279	CCDC93
chr4	48018166	48019747	167	NIPAL1
chr9	110251622	110252855	-237	KLF4
chr11	108368009	108369651	329	KDELC2
chr6	31794252	31795790	-491	HSPA1B
chr22	46645659	46647675	-474	CDPF1
chr7	149535145	149536480	356	ZNF862
chr11	34125254	34127989	-490	NAT10
chr13	30880747	30882091	205	KATNAL1
chr8	141643939	141646802	276	AGO2
chr18	57566141	57568771	264	PMAIP1
chr3	138312511	138314041	-51	CEP70
chr10	115613406	115615262	-57	NHLRC2
chr3	49057111	49061138	50	NDUFAF3
chr2	28112920	28114405	180	BRE
chr1	94712060	94714127	223	ARHGAP29
chr1	112280845	112282748	250	FAM212B
chr17	16117989	16119650	55	NCOR1
chr19	3500054	3501311	-61	DOHH
chr9	115511993	115514230	-23	SNX30
chr11	70115973	70117474	-83	PPFIA1
chr13	21140420	21142050	280	IFT88
chr2	187350255	187351621	53	ZC3H15
chr15	34501650	34502597	174	KATNBL1
chr1	11864522	11867020	-382	CLCN6
chrX	118601940	118603631	276	SLC25A5-AS1
chr1	16678328	16679598	23	FBXO42
chr6	138427997	138429716	-196	PERP
chr6	170151051	170152782	198	ERMARD
chr2	238498818	238500688	16	RAB17
chr11	808332	810574	-483	RPLP2
chr11	47269883	47271201	93	NR1H3
chr19	39420519	39422488	33	SARS2
chr7	99716419	99718544	0	TAF6
chr12	105379671	105380554	14	C12orf45
chr11	287823	290144	-155	PGGHG
chr20	30159894	30162389	-75	HM13-AS1
chr1	24125091	24128250	364	GALE
chr2	148777490	148779468	-16	ORC4
chr7	148822348	148824590	-31	ZNF425
chr1	155903313	155905096	29	KIAA0907
chr17	38277215	38280167	-99	MSL1
chr17	44999917	45000989	-30	GOSR2
chr11	64900135	64903336	268	SYVN1
chr3	15140169	15141729	-285	RBSN
chr2	53994416	53995548	62	CHAC2
chr12	49715636	49717656	-325	TROAP
chr2	10952374	10953698	-71	PDIA6
chr17	64298015	64299192	-323	PRKCA
chr6	148663205	148664447	97	SASH1
chr1	109288936	109290345	355	STXBP3
chr7	100463042	100466318	-270	TRIP6
chr10	23002848	23004030	64	PIP4K2A
chr19	57831410	57832455	67	ZNF543
chr16	87349764	87353062	298	LOC101928659
chr9	130828749	130831505	-352	SLC25A25
chr20	23338182	23339533	-93	LINC01431
chr15	40074395	40075466	109	FSIP1
chr14	21457613	21458807	245	METTL17
chr13	77600408	77601794	230	FBXL3
chr1	203273923	203276031	313	BTG2
chr17	46184273	46185845	112	SNX11
chr12	118810311	118811402	-106	TAOK3
chr6	41888431	41889947	224	BYSL
chr6	131383854	131385045	13	EPB41L2
chr13	113862202	113864830	-282	PCID2
chr2	24269861	24270871	-70	WDCP
chr8	66545932	66547030	-29	ARMC1
chr8	104426536	104428049	271	SLC25A32
chr16	4663743	4666388	-138	UBALD1
chr5	122370909	122373118	412	PPIC
chr17	73974678	73976191	81	ACOX1
chr9	33816113	33818484	116	UBE2R2
chr10	106014025	106015858	473	GSTO1
chr11	125438998	125440030	231	EI24
chr11	27527767	27528859	13	LIN7C
chr6	154830622	154832227	329	CNKSR3
chr10	70939216	70940686	-9	SUPV3L1
chr19	54605634	54607045	179	NDUFA3
chr22	32145006	32146510	362	PRR14L
chr11	85955082	85956718	474	EED
chr7	27779183	27780754	254	TAX1BP1
chr6	101328624	101329702	85	ASCC3
chr15	37392347	37394323	165	MEIS2
chr12	2112998	2114105	150	DCP1B
chr1	26503437	26504198	-164	CNKSR1
chr2	241499421	241501541	46	ANKMY1
chr15	41407440	41409800	-176	INO80
chr3	30647169	30649243	212	TGFBR2
chr10	79685303	79687126	134	DLG5
chr5	130970317	130972240	-349	RAPGEF6
chr11	6340346	6342456	339	PRKCDBP
chr12	72079543	72080543	165	TMEM19
chr1	221915058	221916938	-480	DUSP10
chr11	10328640	10330455	-313	CAND1.11
chr5	158636156	158637492	237	RNF145
chr21	38639062	38640772	-84	DSCR3
chr1	159893922	159896407	168	TAGLN2
chr1	6660844	6664648	212	KLHL21
chr10	75909981	75911752	-23	AP3M1
chr15	72977831	72979196	-7	BBS4
chr11	111636494	111637767	39	PPP2R1B
chr3	129158212	129159704	64	MBD4
chr22	43009949	43012185	-99	POLDIP3
chr7	33101688	33103174	-22	NT5C3A
chr5	94890017	94891397	2	TTC37
chr2	65283003	65284318	165	CEP68
chr7	37959931	37961311	-300	EPDR1
chr1	160989724	160991647	448	F11R
chr6	30708792	30712686	-111	FLOT1
chr2	113992369	113993513	-163	PAX8-AS1
chr6	13573340	13575753	-215	SIRT5
chr15	23086171	23087030	-164	NIPA1
chr7	73668303	73669465	-96	RFC2
chr8	67976085	67977485	182	CSPP1
chr19	662119	664023	162	RNF126
chr5	43514619	43516077	-75	C5orf34
chr15	59949187	59950192	48	GTF2A2
chr3	133380361	133381191	-39	TOPBP1
chr8	28351236	28352508	150	FZD3
chrX	48455608	48456807	10	WDR13
chr10	103815063	103816573	114	C10orf76
chr17	26971039	26973304	6	KIAA0100
chr12	112819465	112820915	-294	HECTD4
chr1	6294576	6296513	500	ICMT
chr5	10249394	10251445	-230	CCT5
chr8	146077361	146079144	200	COMMD5
chr5	79550912	79552738	76	SERINC5
chr1	119682720	119683732	69	WARS2
chr5	95066383	95068211	447	RHOBTB3
chr17	39967185	39969974	-128	P3H4
chr13	80054774	80056130	-86	NDFIP2-AS1
chr3	57677990	57679071	286	DENND6A
chr12	860188	863611	-190	WNK1
chr10	127511323	127512782	-52	BCCIP
chr3	138066695	138067912	-205	MRAS
chr16	2653099	2653930	129	LOC652276
chr17	7619080	7621295	-485	DNAH2
chr4	166128065	166129406	-35	KLHL2
chr2	10588720	10590710	-139	LOC101929715
chr17	40074204	40076459	-56	ACLY
chr3	33759120	33760170	60	CLASP2
chr5	177540105	177541245	119	N4BP3
chr21	47705478	47706997	-7	YBEY
chr1	235530348	235531280	139	TBCE
chr1	113161139	113163117	53	CAPZA1
chr1	149870910	149871986	313	BOLA1
chr6	159064746	159067143	-126	DYNLT1
chr1	27152530	27153738	-67	ZDHHC18
chr5	138676675	138678455	44	PAIP2
chr17	39890527	39891520	-125	HAP1
chr9	129566939	129567994	181	ZBTB43
chr12	122984541	122986570	65	ZCCHC8
chr5	141391421	141393151	334	GNPDA1
chr9	128468866	128470022	69	MAPKAP1
chr13	37572660	37574263	43	ALG5
chr1	241682311	241683535	162	FH
chr15	41135010	41137290	-96	SPINT1
chr2	152684155	152685597	133	ARL5A
chr11	64084077	64086138	449	TRMT112
chr1	89989238	89991196	-180	LRRC8B
chr9	139979908	139982293	169	MAN1B1-AS1
chr3	47020525	47021887	33	NBEAL2
chr12	133286542	133288219	-13	PGAM5
chr7	115850147	115851892	472	TES
chr10	3109318	3111828	-246	PFKP
chr2	169102643	169104940	314	STK39
chr1	54303151	54304422	439	NDC1
chr11	76571427	76572661	127	ACER3
chr16	72127046	72128436	27	TXNL4B
chr11	63448395	63449768	159	RTN3
chr11	12398742	12400172	431	PARVA
chr16	2907437	2909192	-143	PRSS22
chr16	56715641	56717115	-4	MT1X
chr3	120067303	120068744	163	LRRC58
chr9	108209886	108211180	218	FSD1L
chr1	78469686	78470852	-243	DNAJB4
chr5	111496055	111497786	-262	SNORA13
chr2	227521923	227525908	-406	MIR5702
chr1	35496581	35497779	389	ZMYM6
chr9	33263590	33265658	135	BAG1
chr2	110370699	110373548	212	SOWAHC
chr14	50359015	50360798	170	ARF6
chr9	111695631	111697225	184	IKBKAP
chr11	124631772	124633299	208	LOC101929340
chr1	246670029	246671000	130	SMYD3
chr19	19495888	19497360	-18	GATAD2A
chr17	4606949	4607798	-152	LOC101559451
chr15	63448871	63450528	42	RPS27L
chr12	110717799	110720261	-2	ATP2A2
chrX	132548936	132550241	-383	GPC4
chr7	95063889	95064763	58	PON2
chr16	11835930	11837194	172	TXNDC11
chr5	71615538	71616672	-21	MRPS27
chr16	4421427	4422260	-6	VASN
chr11	94822446	94823868	183	ENDOD1
chr15	91259939	91261029	-74	BLM
chr3	119181776	119183356	-37	TMEM39A
chr8	126103577	126104475	35	WASHC5
chr6	39082201	39083336	194	SAYSD1
chr6	28092026	28093171	264	ZSCAN16
chr20	18568120	18569628	337	DTD1
chr19	56825390	56827071	64	ZSCAN5A
chr7	140098069	140098682	-25	SLC37A3
chr10	32215956	32219653	0	ARHGAP12
chr17	4487082	4488332	-127	SMTNL2
chr2	200775558	200776794	197	C2orf69
chr17	35766067	35767886	-1	TADA2A
chr21	45138125	45140308	238	PDXK
chr9	4740421	4742162	18	AK3
chr11	46401932	46405032	221	MDK
chr2	99770919	99772736	290	LIPT1
chr4	103789475	103791050	127	CISD2
chr1	205290064	205291310	232	NUAK2
chr21	38337471	38340095	173	HLCS
chr19	36704704	36706571	-62	ZNF565
chr1	36022329	36024131	-163	NCDN
chrX	153606181	153609350	168	EMD
chr11	82904116	82905138	-154	ANKRD42
chr12	110887328	110888447	329	ARPC3
chr10	102295194	102296378	145	HIF1AN
chr3	53879047	53880941	426	CHDH
chr17	10600215	10601404	76	SCO1
chr1	67395480	67396668	148	MIER1
chr16	48399171	48400858	-230	SIAH1
chr7	66146577	66147715	68	RABGEF1
chr3	184032018	184033969	41	EIF4G1
chr3	12597973	12599105	26	MKRN2
chr2	62931456	62934618	36	EHBP1
chr17	76777459	76779090	150	CYTH1
chr9	100394707	100396525	-89	NCBP1
chr12	53573470	53575599	-1	ZNF740
chr2	232327552	232330458	200	NCL
chr10	70715154	70716563	-21	DDX21
chr7	5552826	5554071	-19	FBXL18
chr19	19302657	19304247	-52	BORCS8-MEF2B
chr7	66309412	66310329	-57	GTF2IRD1P1
chr1	65532085	65534223	275	JAK1
chr12	27676087	27678818	407	PPFIBP1
chr19	57702466	57704164	447	ZNF264
chr15	56285200	56286695	-3	NEDD4
chr7	21984082	21986019	492	CDCA7L
chr11	121322589	121323640	202	SORL1
chr12	16034503	16035982	-46	STRAP
chr15	85196652	85197874	214	WDR73
chr10	3214496	3215169	76	PITRM1
chr1	115212228	115213524	-144	DENND2C
chr3	48753875	48755204	172	IP6K2
chr1	64058580	64060325	-28	PGM1
chr19	1478527	1479822	54	C19orf25
chr6	18387235	18388034	53	RNF144B
chr7	99155393	99156976	139	ZNF655
chr17	42200585	42201871	-214	HDAC5
chr17	74348851	74350722	444	PRPSAP1
chr12	117627379	117628706	258	FBXO21
chr1	173833133	173838349	112	SNORD76
chr14	74317672	74319138	-129	PTGR2
chr17	37855818	37856858	107	ERBB2
chr17	42294921	42300618	481	UBTF
chr20	43991276	43992464	61	SYS1-DBNDD2
chr5	43120709	43122302	-58	ZNF131
chr9	26955849	26956976	41	IFT74
chr3	150320559	150321882	154	SELENOT
chr11	10314867	10316704	-31	SBF2
chr9	116172189	116173659	0	C9orf43
chr13	52768027	52768928	125	MRPS31P5
chr4	80993277	80994722	478	ANTXR2
chr22	31364445	31366145	98	TUG1
chr19	506427	508230	-169	TPGS1
chr20	35917722	35918881	250	MANBAL
chr12	114211048	114211844	42	LINC01234
chr17	41131875	41133674	195	RUNDC1
chr12	123450597	123451526	-5	ABCB9
chr8	99056284	99058829	262	RPL30
chr11	62388919	62390271	52	B3GAT3
chr18	33551919	33552964	-147	C18orf21
chr15	49912443	49913637	78	FAM227B
chr3	179065147	179065909	48	MFN1
chr15	44090483	44094550	-103	HYPK
chr11	73881640	73882746	85	PPME1
chr9	99211965	99212847	-31	HABP4
chr6	33238784	33241654	367	RPS18
chr11	102217340	102218451	-18	BIRC2
chr6	43394876	43396089	190	ABCC10
chr8	102216835	102218830	128	ZNF706
chr16	30388671	30390990	195	ZNF48
chr10	60094413	60095225	80	UBE2D1
chr2	198569506	198570685	67	MARS2
chr4	140586632	140587753	270	MGST2
chr10	105676585	105679160	173	STN1
chr19	54368801	54370104	40	MYADM
chr18	12882994	12884773	451	PTPN2
chr3	57541085	57543355	246	PDE12
chr12	54393309	54394633	68	HOXC9
chr8	103874672	103878247	-31	AZIN1
chr19	8942438	8944132	-305	ZNF558
chr10	43277375	43278934	200	BMS1
chrX	153718521	153719614	-38	SLC10A3
chr15	93615594	93616912	136	RGMA
chr7	116311655	116314015	391	MET
chr10	6244254	6245852	213	PFKFB3
chr5	162863960	162865575	190	CCNG1
chr4	87855372	87857897	480	AFF1
chr7	66385731	66386849	87	TMEM248
chr19	18942292	18944181	492	UPF1
chr12	122687726	122689392	331	B3GNT4
chr12	6579467	6580650	7	VAMP1
chr1	85741531	85743046	247	LOC646626
chr1	12675745	12680234	-252	DHRS3
chr1	39338506	39339720	40	LOC105378663
chr1	23693993	23696710	-113	ZNF436-AS1
chr3	81809948	81811219	367	GBE1
chr20	33264106	33265296	388	PIGU
chr22	43252213	43253781	411	ARFGAP3
chr2	198363389	198365871	10	HSPD1
chr8	90769253	90770857	80	RIPK2
chr12	123716791	123718556	112	MPHOSPH9
chr1	46215573	46216826	286	IPP
chr1	16399525	16400588	71	FAM131C
chr3	186284478	186285874	-33	TBCCD1
chr15	69744252	69746444	189	RPLP1
chr11	118991111	118992762	-297	HINFP
chr13	45991938	45992977	133	SLC25A30
chr4	2243203	2244418	81	HAUS3
chr8	27629738	27630987	-192	CCDC25
chr10	75503171	75504741	-175	SEC24C
chr2	111877719	111879370	53	BCL2L11
chr14	104093815	104096475	-380	KLC1
chr4	68566260	68567545	-13	UBA6
chr19	58917685	58921400	-499	ZNF584
chr12	51565759	51567436	329	TFCP2
chr20	21282792	21284824	-114	XRN2
chr8	134308279	134310756	30	NDRG1
chr8	96036441	96037869	-48	NDUFAF6
chr1	183439968	183442445	-89	SMG7-AS1
chr11	77790322	77791267	471	NDUFC2-KCTD14
chr1	182807947	182809517	293	DHX9
chr2	170655038	170655957	-41	SSB
chr11	134122640	134123762	59	THYN1
chr19	19248401	19249613	303	TMEM161A
chr1	179050506	179052596	439	TOR3A
chr18	9473985	9476201	-437	RALBP1
chr7	150782416	150785245	321	AGAP3
chr11	235829	237586	-101	PSMD13
chr5	118323694	118324640	133	DTWD2
chr20	3868107	3871463	204	PANK2
chr4	15656087	15658099	-58	FBXL5
chr5	128429698	128431272	43	ISOC1
chr10	45454518	45455546	105	TMEM72-AS1
chr22	42764151	42766002	138	LINC01315
chr13	114102806	114104575	-233	ADPRHL1
chr5	115910293	115910915	18	SEMA6A
chr7	73587449	73589598	-183	EIF4H
chr14	35514948	35516400	64	FAM177A1
chr13	50569793	50572064	-215	TRIM13
chr19	30432796	30434015	259	URI1
chr1	116960687	116961727	-2	ATP1A1-AS1
chr16	56484803	56485989	4	OGFOD1
chr5	131825573	131827690	-166	IRF1
chr19	19143116	19145484	80	SUGP2
chr17	53827959	53828982	4	PCTP
chr19	50979429	50980273	117	EMC10
chr12	2998588	3000850	-314	TULP3
chr2	73441115	73442056	219	SMYD5
chr6	108395360	108396455	34	OSTM1
chr2	32264341	32265399	34	DPY30
chr2	54013503	54014736	27	ASB3
chr12	12419547	12420615	-270	LRP6
chr16	3029605	3031376	50	PKMYT1
chr7	135345978	135347894	-285	C7orf73
chr2	202097912	202099266	423	CASP8
chr1	228268874	228271979	65	ARF1
chr1	226595137	226596413	26	PARP1
chr5	134368403	134370658	434	PITX1
chr12	113772082	113773375	245	SLC8B1
chr18	48494079	48495017	161	ELAC1
chr10	126431764	126433484	306	FAM53B
chr7	1498314	1499537	184	MICALL2
chr16	25025879	25027037	241	ARHGAP17
chr5	56110067	56112199	233	MAP3K1
chr7	1067024	1068833	140	C7orf50
chr7	139876406	139877554	-81	JHDM1D-AS1
chr12	120883142	120884736	276	TRIAP1
chr6	42749286	42752352	-415	LOC401261
chr4	95128459	95129553	10	SMARCAD1
chr5	125758598	125759733	296	GRAMD3
chr20	39656200	39658571	-73	TOP1
chr1	153930136	153932688	-280	CRTC2
chr2	203239803	203242473	88	BMPR2
chr10	124638499	124639879	-32	FAM24B
chr1	21112269	21114575	-241	HP1BP3
chr5	132165478	132167216	243	SHROOM1
chr9	114392894	114394237	-67	DNAJC25
chr3	50386476	50389682	-47	CYB561D2
chr7	77426855	77428960	-160	TMEM60
chr6	7909449	7911925	360	TXNDC5
chr12	125477314	125479541	233	BRI3BP
chr9	101983294	101985080	59	ALG2
chr1	154191889	154194587	35	C1orf43
chr1	8020889	8022330	-105	PARK7
chr15	63891303	63894076	337	USP3-AS1
chr6	170123467	170125630	-442	PHF10
chr6	116574147	116575707	334	TSPYL4
chr4	186063981	186065098	122	SLC25A4
chr2	3380973	3382707	-137	TSSC1
chr16	30456174	30457700	359	SEPHS2
chr9	88968597	88969949	92	ZCCHC6
chrX	131156596	131158417	-130	STK26
chr11	65728474	65729734	-56	SART1
chr14	92587556	92589086	5	CPSF2
chr6	99968722	99969829	405	TSTD3
chr5	79783459	79784587	223	FAM151B
chr2	190305225	190306756	-169	WDR75
chr11	20384887	20386448	-20	HTATIP2
chr3	50373250	50375753	394	RASSF1
chr1	43232109	43233588	-68	C1orf50
chr2	217497659	217499241	323	IGFBP2
chr1	11538834	11539596	-80	DISP3
chr7	150973905	150974724	-83	SMARCD3
chr20	5106875	5108610	335	CDS2
chrX	134477615	134479106	-336	ZNF449
chr9	133813611	133815386	-43	FIBCD1
chr11	18034189	18035382	-76	SERGEF
chr10	43901176	43905358	32	HNRNPF
chr22	44349912	44351891	-360	SAMM50
chr12	100966941	100968379	221	GAS2L3
chr11	118229676	118230737	-90	UBE4A
chr1	55679639	55681859	290	USP24
chr7	102984193	102985587	430	DNAJC2
chr19	5718387	5720978	494	LONP1
chr21	33764760	33766309	92	URB1-AS1
chr5	59995244	59996658	42	DEPDC1B
chr1	1709055	1711097	-167	NADK
chr11	130183869	130185601	-128	ZBTB44
chr11	92930286	92931459	-251	SLC36A4
chr9	72873053	72874627	-38	SMC5
chr14	76126771	76128090	108	C14orf1
chr2	191272493	191273928	129	MFSD6
chr6	107349196	107350272	358	C6orf203
chr1	225116898	225117864	18	DNAH14
chr9	4489545	4490873	-218	SLC1A1
chr19	11038231	11040100	178	YIPF2
chr10	126479569	126481260	96	METTL10
chr1	24828551	24830015	-104	RCAN3
chr11	46866946	46868301	236	CKAP5
chr19	7553636	7554525	-156	PEX11G
chr3	156533677	156535902	62	LINC00886
chr2	240964564	240965408	-167	NDUFA10
chr7	98971598	98973387	194	ARPC1B
chr5	177557489	177558451	8	RMND5B
chr5	131892022	131893652	221	RAD50
chr5	159826275	159827609	162	ZBED8
chr20	33542455	33544095	163	GSS
chr18	13725695	13727444	22	FAM210A
chr17	71227555	71229683	-86	FAM104A
chr12	46383458	46386131	-393	SCAF11
chr1	38259181	38260139	-114	MANEAL
chr9	125693228	125694509	-38	ZBTB26
chr5	140026239	140028024	239	NDUFA2
chr18	55253427	55254349	81	FECH
chrX	153639500	153640765	278	TAZ
chr8	10696905	10697969	-28	PINX1
chr1	24306269	24307801	-82	SRSF10
chr19	35167589	35168980	-260	ZNF302
chr9	139921794	139923126	280	ABCA2
chr9	101558238	101559231	90	ANKS6
chr2	20850400	20851781	-226	HS1BP3
chr21	46707461	46708246	-42	POFUT2
chr11	66034642	66036963	-254	RAB1B
chr18	19748950	19750724	439	GATA6
chr7	135661366	135662781	131	LUZP6
chr5	139553977	139555832	251	CYSTM1
chr2	216176352	216177572	283	ATIC
chr16	68297585	68299770	258	SLC7A6
chr15	25683178	25685081	46	UBE3A
chr21	33103455	33105983	-288	SCAF4
chr1	94883299	94884487	-40	ABCD3
chr5	890928	893622	362	BRD9
chr22	41681217	41683039	-107	RANGAP1
chr6	56818534	56821083	35	BEND6
chr18	48555798	48557249	-60	SMAD4
chr9	22008412	22009800	206	CDKN2B
chr13	32888959	32890634	179	BRCA2
chr18	33765306	33768707	392	LOC101927809
chr12	42719504	42720391	0	PPHLN1
chr5	138609019	138610524	330	SNHG4
chr9	80910981	80913008	3	PSAT1
chr5	179244974	179250207	-252	SQSTM1
chr11	64007129	64012028	-10	FKBP2
chr2	152117504	152118795	240	RBM43
chr5	137513578	137515176	-19	BRD8
chr12	69139610	69140821	279	SLC35E3
chr3	128368795	128369933	355	RPN1
chr3	9436859	9440805	346	THUMPD3-AS1
chr1	201436850	201438873	438	PHLDA3
chr2	25193774	25195819	167	DNAJC27
chr17	42401375	42403368	-133	SLC25A39
chr8	124053818	124055138	185	DERL1
chr10	121631194	121633342	127	MCMBP
chr8	144766411	144767198	182	ZNF707
chr22	41984681	41986401	330	PMM1
chr7	6616873	6617495	119	ZDHHC4
chr9	123476299	123477725	-247	MEGF9
chr17	16120081	16121102	82	PIGL
chr20	49545154	49549003	-443	ADNP-AS1
chr17	4736283	4737952	482	MINK1
chr14	77278356	77279712	249	ANGEL1
chr5	176852407	176855496	264	GRK6
chr2	69663762	69665312	223	NFU1
chr19	17529770	17531835	146	MVB12A
chr5	66299529	66300825	-195	MAST4-AS1
chr15	42840549	42841634	80	HAUS2
chr1	20811579	20813862	8	CAMK2N1
chr17	73177737	73179623	418	SUMO2
chr3	38494680	38497379	239	ACVR2B
chr9	136202690	136203716	-156	SURF6
chr17	617560	618612	10	VPS53
chr1	27112371	27116009	-264	PIGV
chr3	40565701	40567126	44	ZNF621
chr16	12069630	12070857	-348	SNX29
chr1	51425061	51426567	122	FAF1
chr8	124779911	124781402	-23	FAM91A1
chr5	89824610	89826188	2	LYSMD3
chr8	82597954	82598921	152	IMPA1
chr2	122493652	122495031	162	NIFK
chr19	674969	678562	376	FSTL3
chr1	156710052	156711818	-12	MRPL24
chr2	97426028	97427194	-28	CNNM4
chr4	53524988	53526592	217	USP46-AS1
chr3	150479526	150482122	439	SIAH2
chr2	179277940	179279103	135	LOC101927027
chr4	48781146	48783210	138	FRYL
chr1	852196	857369	290	LOC100130417
chr9	33001071	33002228	-10	APTX
chr4	71767540	71768794	110	MOB1B
chr4	1721251	1725228	22	TACC3
chr19	44173971	44174861	82	PLAUR
chr16	837304	840033	46	CHTF18
chr3	17783285	17784812	-388	LOC105376975
chr5	34928856	34930444	-48	DNAJC21
chr15	66084252	66085266	-128	DENND4A
chr6	150070581	150071784	351	PCMT1
chr11	124669720	124670953	12	LOC100507283
chr5	178985907	178987293	-93	RUFY1
chr3	122397976	122400659	-355	PARP14
chr15	89455592	89456991	-298	MFGE8
chr17	56295963	56297389	-10	MKS1
chr1	78147811	78149908	253	ZZZ3
chr8	144098784	144101570	275	LY6E
chr7	73183352	73185416	216	CLDN3
chr3	178788912	178790441	-20	ZMAT3
chr10	25305045	25306525	277	THNSL1
chr5	41924950	41926192	215	FBXO4
chr11	68451632	68452649	197	GAL
chr9	140316824	140318928	29	NOXA1
chr2	74880793	74881866	-26	SEMA4F
chr6	166796090	166797422	-255	MPC1
chr15	90776475	90777896	94	CIB1
chr11	113745789	113747086	-145	USP28
chr6	97345118	97346596	-90	NDUFAF4
chr4	24913791	24915043	183	CCDC149
chr10	128593082	128595372	249	DOCK1
chr14	24582621	24584836	-178	DCAF11
chr5	53605775	53606987	22	ARL15
chr2	27578827	27580417	-263	GTF3C2
chr14	23397500	23400001	44	PRMT5
chr12	120631986	120633561	-260	GCN1
chr1	36234692	36235968	221	CLSPN
chr3	112737911	112738966	117	NEPRO
chr7	44083465	44085146	66	DBNL
chr19	51521923	51523921	32	KLK10
chr22	38597503	38599645	-453	MAFF
chr7	12250146	12251570	10	TMEM106B
chr16	28564910	28566163	287	SGF29
chr2	18741020	18742311	294	RDH14
chr18	32820608	32821833	226	ZNF397
chr1	212964656	212965804	60	TATDN3
chr15	38746152	38747002	249	FAM98B
chr9	130952926	130954530	140	CIZ1
chr19	40596187	40597271	81	ZNF780A
chr7	16459960	16461753	91	ISPD
chr14	93581364	93582990	87	ITPK1
chr12	1099061	1100844	-422	ERC1
chr3	98618318	98622425	162	DCBLD2
chr1	63249255	63250199	-50	ATG4C
chrX	101853807	101855027	-9	ARMCX5
chr8	145909401	145912318	338	ARHGAP39
chr15	22891615	22893869	115	CYFIP1
chrX	62974381	62975511	85	ARHGEF9
chr1	52830604	52832407	372	CC2D1B
chr3	155571131	155573259	53	SLC33A1
chr10	1101866	1103208	119	IDI1
chr3	50329061	50331367	-188	IFRD2
chr1	109618183	109619107	-21	TAF13
chr16	23521125	23522392	57	GGA2
chr10	75570432	75571895	426	NDST2
chr6	11093290	11095114	-64	SMIM13
chr10	81838053	81839293	-106	TMEM254
chr8	11141429	11142921	175	MTMR9
chr7	89975448	89976517	3	GTPBP10
chr2	46768546	46769918	464	ATP6V1E2
chr10	70480504	70481748	225	CCAR1
chr5	52405101	52406013	45	MOCS2
chr17	634974	637423	412	FAM57A
chr12	96428713	96429971	97	LTA4H
chr6	109761366	109763019	182	PPIL6
chr15	78857405	78858829	255	CHRNA5
chr6	150184175	150185918	412	RAET1E-AS1
chr7	139024853	139027502	299	C7orf55-LUC7L2
chr7	39605302	39606466	-91	YAE1D1
chr10	106027628	106029825	95	GSTO2
chr11	73498427	73499577	85	MRPL48
chr8	145047350	145048194	-75	PLEC
chr6	34393693	34394311	-100	RPS10
chr20	13765117	13766369	71	NDUFAF5
chr9	138389654	138394054	-93	C9orf116
chr12	32907836	32909510	214	YARS2
chr19	7459603	7460536	70	ARHGEF18
chr2	27439638	27441619	370	CAD
chr11	415656	419019	60	SIGIRR
chr7	141250513	141251890	123	AGK
chr5	68513357	68514445	328	MRPS36
chr10	94332802	94334648	127	IDE
chr20	328067	329368	168	NRSN2
chr6	3117766	3119566	56	BPHL
chr11	96122452	96123876	6	JRKL
chr2	202315797	202317178	95	STRADB
chr1	150601099	150602659	219	ENSA
chr5	72792792	72794985	-362	BTF3
chr2	55495521	55497275	-14	MTIF2
chr2	37192985	37194488	-121	STRN
chr19	36605111	36607372	-35	POLR2I
chr9	34125574	34127094	437	DCAF12
chr1	28695837	28697220	435	PHACTR4
chr5	130500020	130501462	300	HINT1
chr22	40766341	40767443	326	SGSM3
chr7	22861327	22862929	343	TOMM7
chr3	138327060	138328686	-46	FAIM
chr1	145469934	145471218	68	ANKRD34A
chr21	44393295	44396097	76	PKNOX1
chr1	17763868	17768666	-17	RCC2
chr15	91497759	91498879	213	RCCD1
chr3	100053140	100054143	79	NIT2
chr7	12725945	12727696	-91	ARL4A
chrX	118924565	118926318	181	RPL39
chr22	39928042	39929283	198	RPS19BP1
chr9	115983147	115984234	-49	FKBP15
chr1	111681926	111683557	-44	CEPT1
chr7	1543038	1544561	219	INTS1
chr7	129141956	129142747	31	SMKR1
chr17	66031210	66032804	-69	KPNA2
chr19	58896049	58899862	270	MIR4754
chr17	8113061	8114251	-89	AURKB
chr14	96829353	96830551	163	GSKIP
chr15	99790735	99792111	8	TTC23
chr1	167188986	167191733	236	POU2F1
chr5	157158051	157159121	189	THG1L
chr2	74733695	74735996	-24	PCGF1
chr22	20008132	20009516	193	TANGO2
chr20	44599646	44601504	258	ZNF335
chr11	6501157	6503532	-333	TIMM10B
chr4	142141753	142142836	253	ZNF330
chr17	6346728	6348124	-309	FAM64A
chr19	49990347	49992033	325	RPL13AP5
chr3	52187277	52189332	402	POC1A
chr17	76975816	76976857	-275	LGALS3BP
chr17	26683684	26685054	-235	TMEM199
chr4	25235200	25236584	239	PI4K2B
chr16	3183881	3185642	122	ZNF213-AS1
chr1	111505704	111507333	48	LRIF1
chr3	38205886	38207784	-191	OXSR1
chr8	27348114	27349192	-32	EPHX2
chr12	106751322	106752792	197	POLR3B
chr1	110576858	110578179	295	STRIP1
chr2	74698762	74700483	320	MRPL53
chr1	38272387	38275229	57	YRDC
chr17	2239024	2241839	247	TSR1
chr11	95521971	95524644	-318	CEP57
chr19	17829582	17831763	-293	MAP1S
chr5	34838910	34839870	121	TTC23L
chr1	234613607	234615294	399	TARBP1
chr7	100471371	100473654	-189	SRRT
chr7	100769366	100770890	-242	SERPINE1
chr19	58325709	58326706	74	ZNF552
chr19	10529782	10531925	-480	PDE4A
chr1	26559991	26562066	384	CEP85
chr11	61559275	61561331	194	FEN1
chr1	25071232	25072266	-11	CLIC4
chr2	70474884	70476225	225	TIA1
chr1	33720783	33722726	-420	ZNF362
chr2	174218995	174220854	363	CDCA7
chr8	59570993	59573071	-66	NSMAF
chr17	44269719	44271811	-174	KANSL1-AS1
chr10	112630284	112632855	16	PDCD4
chr14	53196353	53197545	66	STYX
chr1	231473098	231474471	102	SPRTN
chr2	9695048	9696906	-28	ADAM17
chr8	144372385	144374095	-319	ZNF696
chr14	62228386	62229656	-54	SNAPC1
chr17	40705950	40707610	40	LOC108783654
chr4	1282993	1284711	213	MAEA
chr19	4006901	4007993	-149	PIAS4
chr10	97802846	97804445	486	CCNJ
chr6	26187970	26189682	478	HIST1H4D
chr8	95273949	95274895	125	GEM
chr5	87564147	87565519	0	TMEM161B-AS1
chr19	50167191	50170113	253	BCL2L12
chr7	105161719	105163184	254	PUS7
chr10	123871541	123873771	102	TACC2
chr19	40336243	40337980	-57	FBL
chr12	109124021	109126509	61	CORO1C
chr15	42263705	42265433	186	EHD4
chr8	41434972	41436448	3	GPAT4
chr4	153456629	153458184	-10	DKFZP434I0714
chr6	116600046	116601753	-327	DSE
chr5	68462337	68463321	-8	CCNB1
chr4	186124406	186125637	161	CFAP97
chr22	29949243	29950456	-113	THOC5
chr17	48796362	48798136	323	LUC7L3
chr10	104676769	104679037	-172	CNNM2
chrX	152988584	152991196	-52	BCAP31
chr6	43603174	43604134	77	MAD2L1BP
chr12	110840814	110842251	3	ANAPC7
chr19	41255168	41258019	-166	SNRPA
chr2	201753451	201754889	62	NIF3L1
chr21	45078932	45079941	4	RRP1B
chr11	47598464	47601366	408	KBTBD4
chr19	36238806	36239916	99	LIN37
chr5	149827951	149829872	408	RPS14
chr12	121647622	121648518	406	P2RX4
chr2	183580368	183581817	324	DNAJC10
chr2	197790658	197792110	70	PGAP1
chr16	29936959	29938951	-402	KCTD13
chr19	54676173	54678395	-340	TMC4
chr10	75668635	75672402	-341	PLAU
chr16	2021457	2022873	101	TBL3
chr8	54934761	54935390	-59	TCEA1
chr2	220491418	220492944	-111	SLC4A3
chr14	89028692	89030134	160	ZC3H14
chr3	93691998	93693220	316	PROS1
chr11	746922	748360	209	TALDO1
chr2	54197174	54198695	43	PSME4
chr9	71394250	71395506	-44	FAM122A
chr13	100740765	100741791	9	PCCA
chr17	40117564	40121616	-146	CNP
chr3	97690369	97691577	322	RIOX2
chr10	1033524	1035066	-54	GTPBP4
chr4	6674961	6676947	133	LOC93622
chr1	67390120	67391592	278	MIER1
chr18	30050044	30051415	-282	GAREM1
chr16	4303233	4304467	-60	LINC01569
chr5	217995	218677	-2	SDHA
chr10	11865010	11865775	-5	PROSER2
chr1	85665949	85668062	-277	SYDE2
chr6	27439974	27441309	36	ZNF184
chr2	239111731	239113274	-178	ILKAP
chr11	102322354	102324205	-371	LOC101928424
chr7	6629109	6630465	135	C7orf26
chr11	47869285	47870635	136	NUP160
chr8	33370424	33371786	-395	TTI2
chr6	41512751	41515017	97	FOXP4-AS1
chr1	43311863	43313285	330	ZNF691
chr6	74362755	74364346	187	SLC17A5
chr8	63950975	63952284	-19	GGH
chr3	19987391	19989716	-19	RAB5A
chr16	30758618	30760344	-139	PHKG2
chr1	1821226	1823650	118	GNB1
chr4	152329659	152330213	-462	FAM160A1
chr11	60690907	60692740	-90	TMEM132A
chr13	96704858	96706254	180	UGGT2
chr3	195621461	195623890	-243	TNK2
chr20	2450451	2452127	210	SNRPB
chr10	17495183	17497891	-151	ST8SIA6
chr9	140445541	140447528	225	MRPL41
chr16	3660783	3662319	56	SLX4
chr17	40826225	40829069	461	PLEKHH3
chr1	10002453	10004012	251	NMNAT1
chr11	14541118	14542500	182	PSMA1
chr1	202857423	202858876	236	RABIF
chr5	54522072	54524039	88	MCIDAS
chr17	28443346	28444754	-47	MIR423
chr11	9335488	9337209	-33	TMEM41B
chr6	18263652	18265744	101	DEK
chr16	12896902	12898122	232	CPPED1
chr1	107598965	107600363	397	PRMT6
chr2	152266039	152267407	119	RIF1
chr5	43065516	43067988	321	LOC100132356
chr3	44689845	44690929	154	ZNF35
chr7	91569398	91570775	-103	AKAP9
chr15	41165547	41166837	295	RHOV
chr17	40020704	40022118	273	KLHL11
chr2	202645211	202646502	39	ALS2
chr20	442388	443604	201	TBC1D20
chr17	16341419	16343965	-131	SNORD49B
chr19	46086980	46088680	292	OPA3
chr17	80230310	80231930	474	CSNK1D
chr21	37692047	37693381	227	MORC3
chr2	67624129	67625482	363	ETAA1
chr6	35226678	35228363	29	ZNF76
chr2	208393676	208395766	105	CREB1
chr21	44312533	44313988	-118	NDUFV3
chr17	77770141	77772570	-440	CBX8
chr18	44496733	44497993	132	PIAS2
chr7	7220782	7223145	-283	C1GALT1
chr3	128996614	128998901	-60	HMCES
chr7	128049153	128050784	68	IMPDH1
chrX	131351084	131352632	331	RAP2C
chr4	113066243	113067571	354	C4orf32
chr14	91526090	91528218	-161	RPS6KA5
chr5	89769170	89771109	446	MBLAC2
chr2	69870499	69871900	-222	AAK1
chr1	155022264	155024965	27	DCST1-AS1
chr22	20849329	20851291	-140	KLHL22
chr6	34202277	34207149	63	HMGA1
chr16	28935473	28937475	58	RABEP2
chr1	26143940	26149068	107	MTFR1L
chr11	14520596	14521835	189	COPB1
chr16	89626081	89629357	-119	SNORD68
chr11	65120863	65122871	-415	TIGD3
chr9	125666636	125668202	143	RC3H2
chr22	41841201	41845247	-197	TOB2
chr3	148803408	148804829	-1	HLTF-AS1
chr5	16935355	16936999	208	MYO10
chr15	83418173	83419798	-331	SNHG21
chr19	2328268	2329518	264	SPPL2B
chr17	74067798	74069311	53	SRP68
chr10	112677993	112679282	57	BBIP1
chr8	11659430	11660939	64	FDFT1
chr3	111696077	111698969	-200	ABHD10
chr17	28804015	28804915	39	GOSR1
chr19	52692584	52694222	348	PPP2R1A
chr21	34099891	34100835	-12	SYNJ1
chr15	70388646	70392667	-400	TLE3
chr15	64647710	64649115	46	CSNK1G1
chr5	170814058	170816264	453	NPM1
chr5	79949942	79951355	152	DHFR
chr17	33287633	33289236	94	CCT6B
chr18	51750370	51751606	170	MBD2
chr6	37400527	37401820	266	CMTR1
chr1	175161327	175162711	-70	KIAA0040
chr22	45559059	45560113	76	NUP50-AS1
chr13	50509767	50510999	254	SPRYD7
chr12	123848821	123850696	-2	SBNO1
chr11	62553299	62555667	-391	TMEM179B
chr6	150389834	150390762	-15	ULBP3
chr11	47290283	47292030	-43	MADD
chr20	43103570	43105594	56	TTPAL
chr2	48667298	48668594	38	PPP1R21
chr2	11295369	11296272	322	PQLC3
chr8	134581859	134585663	422	ST3GAL1
chr3	49141464	49142870	395	QARS
chr5	70882478	70883597	-78	MCCC2
chr6	30312505	30313563	128	RPP21
chr5	80596923	80598078	98	ZCCHC9
chr7	99004905	99007211	247	PDAP1
chr1	21502204	21503860	349	EIF4G3
chr12	124085968	124087474	97	DDX55
chr4	8160111	8161176	-84	ABLIM2
chr7	99149101	99150280	67	FAM200A
chr11	62472620	62476691	-411	GNG3
chr10	129845183	129846163	-140	PTPRE
chr7	107220038	107221208	201	BCAP29
chr10	101944977	101947132	-240	ERLIN1
chr4	171010258	171011680	214	AADAT
chr12	6491675	6494822	49	LTBR
chr6	90538902	90540401	32	CASP8AP2
chr15	78555665	78557807	249	DNAJA4
chr12	7079038	7080562	116	PHB2
chr16	2508481	2510875	-437	C16orf59
chr1	226373876	226375131	-80	ACBD3
chr11	73018686	73020895	127	ARHGEF17
chr15	71407025	71408759	-53	CT62
chr15	57210227	57212468	38	TCF12
chr10	95461383	95462955	160	FRA10AC1
chr7	5229555	5230197	41	WIPI2
chr6	134272923	134275046	-317	TBPL1
chr8	74790144	74791617	265	UBE2W
chr17	45265615	45267302	220	CDC27
chr19	14116567	14118304	-301	RFX1
chr17	43024496	43026047	-192	KIF18B
chrX	153284283	153287162	-282	MIR718
chr2	160142675	160144145	-100	WDSUB1
chr19	59086537	59087763	384	CENPBD1P1
chr5	118603885	118605076	93	TNFAIP8
chr11	117014185	117015776	-20	PAFAH1B2
chr1	26758283	26759306	21	DHDDS
chr8	37619578	37620924	150	PROSC
chr10	126106381	126108133	288	OAT
chr15	34516787	34517579	-15	EMC4
chr5	77655492	77657084	-39	SCAMP1
chr15	64125714	64127045	-232	HERC1
chr7	111201466	111202988	120	IMMP2L
chr6	24774802	24776012	-234	GMNN
chr19	18668202	18669914	486	KXD1
chr10	18940108	18941138	-57	NSUN6
chrX	57147532	57148289	69	SPIN2B
chr10	121484543	121486037	-269	INPP5F
chr15	78591403	78592486	124	WDR61
chr16	22384955	22386547	187	CDR2
chr3	121553427	121554454	-14	IQCB1
chr14	50064774	50066434	189	LRR1
chr3	44666077	44667064	59	ZNF197
chr17	41465492	41467176	-68	LINC00910
chr3	183851470	183853794	-178	EIF2B5
chr20	32077319	32078529	-4	CBFA2T2
chr3	49823402	49824949	-202	IP6K1
chr9	140094716	140096509	-449	TPRN
chr3	9790747	9792324	-93	OGG1
chr12	117175359	117176539	-74	C12orf49
chr8	87353852	87355672	-232	WWP1
chr11	57434153	57436427	-184	ZDHHC5
chr11	43701815	43703044	286	HSD17B12
chr9	113016879	113020054	454	TXN
chr15	91537303	91538661	-101	PRC1
chr12	105629424	105630841	-124	APPL2
chr10	120513479	120515232	403	CACUL1
chr13	111213175	111214633	180	RAB20
chr7	150810413	150814074	478	AGAP3
chr17	19265125	19266640	169	B9D1
chr4	4543374	4544384	21	STX18-AS1
chr5	102455017	102456478	95	GIN1
chr2	46843104	46844719	340	PIGF
chr15	41244286	41246824	208	CHAC1
chr16	31212089	31215517	294	PYCARD
chr8	117777964	117779494	-13	UTP23
chr1	70876092	70877339	-186	CTH
chr18	45456094	45458127	-140	SMAD2
chrX	48658918	48661209	279	HDAC6
chr3	11887198	11888805	392	TAMM41
chr2	216973605	216974822	193	XRCC5
chr4	103681360	103682595	174	MANBA
chr14	23057665	23059068	-223	DAD1
chr12	54068697	54070482	-386	ATP5G2
chr14	31889076	31890406	47	HEATR5A
chr10	32634871	32636808	137	EPC1
chr17	61626859	61628664	-35	DCAF7
chr5	134093873	134095194	109	DDX46
chr1	247094752	247095889	-40	AHCTF1
chr19	34662263	34664091	-175	LSM14A
chr20	56884659	56885473	295	RAB22A
chr2	74425178	74426798	298	MTHFD2
chr3	9832738	9835907	90	ARPC4
chr8	56985767	56987658	-252	SNORD54
chr7	156684732	156686654	209	LMBR1
chr19	16308141	16309211	11	AP1M1
chr15	40212812	40214014	-320	GPR176
chr15	23033946	23034767	71	NIPA2
chr4	139162464	139164024	259	SLC7A11
chr2	55275652	55278910	453	RTN4
chr20	57555916	57557248	319	NELFCD
chr14	50233954	50236212	296	KLHDC2
chr8	27949903	27951275	5	ELP3
chr19	32895727	32897297	-67	LOC400684
chr6	31744051	31746305	-70	VWA7
chr9	123555047	123556602	49	LOC100288842
chr15	93424685	93427234	-114	LINC01578
chr18	47012978	47014845	168	MIR1539
chr5	139725516	139726613	124	HBEGF
chr5	176432694	176434185	4	UIMC1
chr2	198299127	198300462	23	SF3B1
chr11	118977057	118979925	431	C2CD2L
chr4	2010381	2011965	-211	NELFA
chr13	53023882	53025099	-111	VPS36
chr12	56434801	56436287	-142	RPS26
chr15	90807680	90809721	-195	NGRN
chr8	17012971	17014873	86	ZDHHC2
chr11	107991829	107992816	64	ACAT1
chr5	159545345	159546749	405	PWWP2A
chr5	132072655	132073713	86	KIF3A
chr8	17779760	17781802	415	PCM1
chr4	187111679	187113777	54	CYP4V2
chr12	100535710	100536998	288	UHRF1BP1L
chr1	156735899	156738461	-94	PRCC
chr17	73201120	73202690	360	NUP85
chr3	24535715	24537526	-307	THRB
chr15	22832806	22834088	52	TUBGCP5
chr10	31319969	31321815	-26	ZNF438
chr15	44485945	44487994	-325	FRMD5
chr3	12045344	12046193	-66	SYN2
chr5	110427670	110428692	311	WDR36
chr7	138793451	138795059	210	ZC3HAV1
chr8	22224269	22225975	72	SLC39A14
chr9	71650446	71651491	489	FXN
chr2	25895660	25897025	174	DTNB
chr3	120314685	120315773	101	NDUFB4
chr6	31936178	31941063	-332	STK19
chr3	136580337	136581856	46	NCK1
chr1	101359952	101362501	-406	SLC30A7
chr9	139760502	139761270	-98	EDF1
chr12	63327892	63329374	32	PPM1H
chr11	70243350	70246310	218	CTTN
chr17	41621816	41624570	112	ETV4
chr11	66138289	66140518	-112	SLC29A2
chr1	202779553	202780630	17	PCAT6
chr17	17139790	17141231	-8	FLCN
chr9	4984102	4985787	-142	JAK2
chr19	5622341	5623877	63	SAFB
chr20	4128983	4129752	-59	SMOX
chr9	36399978	36401677	93	RNF38
chr13	99228318	99230580	-44	STK24
chr18	9101685	9103409	-81	NDUFV2
chr7	24612450	24614107	313	MPP6
chr1	16766624	16767717	3	NECAP2
chr17	5341920	5342884	69	C1QBP
chr17	78388402	78389799	-132	LOC100294362
chr17	47491435	47493049	-22	PHB
chr14	74416372	74417510	-14	COQ6
chr3	153838805	153839644	75	ARHGEF26
chr20	25603653	25605587	28	NANP
chr11	64012219	64014108	-175	LOC105369340
chr13	28023210	28025794	-168	MTIF3
chr1	206785299	206786194	158	EIF2D
chrX	53254021	53255078	55	KDM5C
chr7	30633336	30635424	29	GARS
chr3	38387900	38388919	158	XYLB
chr11	61581293	61585049	-459	MIR1908
chr7	30810645	30811706	142	FAM188B
chr18	19284089	19285218	113	ABHD3
chrX	15692474	15694252	324	CA5BP1
chr2	176032018	176033707	72	ATF2
chr20	48598753	48600060	-107	SNAI1
chr9	15510267	15511704	32	PSIP1
chr17	3538781	3540559	-54	SHPK
chr20	48728924	48730762	-108	UBE2V1
chr6	36842048	36843241	156	PPIL1
chr17	61698603	61700606	-181	MAP3K3
chr8	29939668	29941119	331	SARAF
chr3	134203402	134205928	90	CEP63
chr7	73148826	73150632	330	ABHD11-AS1
chr1	85155480	85157000	0	SSX2IP
chr7	134331051	134331973	-19	BPGM
chr5	127418045	127420526	-198	SLC12A2
chr11	67158678	67160268	50	RAD9A
chr5	33440040	33442262	269	TARS
chr9	5628281	5629918	-20	RIC1
chr22	31794775	31796446	71	DRG1
chr6	26156167	26160755	112	HIST1H2BD
chr6	75993928	75995080	128	TMEM30A
chr15	102192047	102193480	-169	TM2D3
chr3	132135699	132137139	-85	DNAJC13
chr17	60004454	60005817	242	INTS2
chr3	39093135	39093933	57	WDR48
chr1	95537988	95539076	-25	ALG14
chr16	68877185	68878518	342	TANGO6
chr7	100230387	100232097	31	TFR2
chr8	92081543	92083150	71	OTUD6B-AS1
chr1	38477880	38479180	146	UTP11
chr22	50698831	50701965	-159	MAPK12
chr6	35995075	35996503	335	MAPK14
chr5	139943246	139944796	-129	SLC35A4
chr2	64370998	64372180	16	PELI1
chr2	179342915	179344169	-187	FKBP7
chr13	100152752	100154550	23	TM9SF2
chr3	196013955	196015333	-21	PCYT1A
chr8	124084432	124085732	162	TBC1D31
chr16	85044180	85045894	104	ZDHHC7
chr6	24402730	24403816	137	MRS2
chr6	31865046	31866860	391	C2
chr19	37177939	37178960	-65	ZNF567
chr7	105924886	105926453	-31	NAMPT
chr9	14692818	14693937	103	ZDHHC21
chr10	124739314	124740657	429	PSTK
chr12	3067516	3069910	-35	TEAD4
chr17	41149044	41152622	387	RPL27
chr9	34048204	34049887	-98	UBAP2
chr3	180629833	180631004	184	FXR1
chr8	93977463	93978723	172	TRIQK
chr7	6143975	6145060	-33	USP42
chr17	27716815	27718531	-7	MIR4523
chr16	29972523	29973874	-153	TMEM219
chr15	49447300	49448366	21	COPS2
chr13	111805077	111806737	17	LOC101060553
chr20	24972606	24973915	165	APMAP
chr8	59465182	59466621	173	SDCBP
chr1	204379491	204381522	439	PPP1R15B
chr19	12832301	12835145	-261	TNPO2
chr16	87424265	87427029	66	FBXO31
chr1	228296515	228297853	-171	MRPL55
chr7	23053020	23054200	160	FAM126A
chr10	74927292	74928444	-9	FAM149B1
chr1	85358178	85359359	128	LPAR3
chr17	45927727	45928788	259	SP6
chr19	10675840	10677098	233	KRI1
chr13	27844430	27845613	-293	RASL11A
chr2	74874896	74875881	77	M1AP
chr1	47798991	47800632	342	CMPK1
chr19	44284765	44286131	-39	KCNN4
chr7	5632141	5632787	28	FSCN1
chr5	114879713	114880912	279	FEM1C
chr4	159644039	159645138	-36	PPID
chr8	144348401	144351100	143	GLI4
chr8	23103689	23104986	232	CHMP7
chr10	35624920	35625875	-405	CCNY
chr1	43423424	43425160	-428	SLC2A1-AS1
chr3	47843668	47845553	211	DHX30
chr5	141702000	141708048	166	LOC101926941
chr20	5986203	5987441	103	CRLS1
chr12	93963668	93966200	177	SOCS2
chr9	132565231	132566293	340	TOR1B
chr5	145214450	145215628	-107	PRELID2
chr1	110692804	110693745	138	SLC6A17
chr9	77642255	77643846	296	CARNMT1
chr19	10362364	10363747	415	MRPL4
chr2	208030394	208032326	220	KLF7
chr11	16759432	16760976	56	C11orf58
chr1	156307223	156308838	176	CCT3
chr12	90101876	90104192	302	ATP2B1-AS1
chr4	57842680	57844127	423	NOA1
chr12	49504026	49505119	111	LMBR1L
chr17	27181322	27182510	-59	ERAL1
chr17	79516875	79521551	216	FAAP100
chr1	235666822	235668758	-9	B3GALNT2
chr19	40476063	40477560	-101	PSMC4
chr7	66092975	66094263	-249	KCTD7
chr8	133787075	133788299	83	PHF20L1
chr4	25161383	25162754	136	SEPSECS
chr2	9346075	9348422	354	ASAP2
chr11	35683787	35685196	191	TRIM44
chr10	72575310	72576691	296	SGPL1
chr2	219523315	219525169	21	ZNF142
chr18	66381811	66382838	29	TMX3
chr1	212587521	212588560	203	TMEM206
chr17	48449875	48451117	66	MRPL27
chr3	32726058	32727272	28	CNOT10
chr4	166299770	166300758	170	CPE
chr19	19029462	19031730	112	DDX49
chr5	40797502	40799130	-19	PRKAA1
chr11	77849835	77851170	197	ALG8
chr15	66992893	66996852	198	SMAD6
chr2	37897969	37900204	256	CDC42EP3
chr20	3139894	3141196	11	UBOX5
chr1	78443664	78445598	-211	DNAJB4
chrX	103410355	103411802	-78	FAM199X
chr1	224301386	224302739	273	FBXO28
chr11	63580383	63582039	365	C11orf84
chr15	79602907	79604327	213	TMED3
chr10	15138787	15140218	-184	C10orf111
chr19	50886240	50888265	-328	POLD1
chr3	49377068	49378410	-203	USP4
chr6	87864448	87866086	-2	ZNF292
chrX	129402208	129403008	314	ZNF280C
chr7	99697164	99699775	-66	MCM7
chr2	189155783	189159020	11	GULP1
chr1	234508638	234509898	71	LOC101927765
chr13	41885062	41886166	273	NAA16
chr5	50678637	50679523	86	LOC642366
chr7	42950875	42952939	-218	C7orf25
chr17	40718049	40720109	1	MLX
chr17	62206605	62208456	-28	ERN1
chr19	55768901	55771509	-167	PPP6R1
chr15	59396875	59398068	187	CCNB2
chr2	176994023	176995713	400	HOXD8
chr17	30667998	30669570	444	C17orf75
chr19	56186159	56187239	138	EPN1
chr1	204653792	204655331	36	LRRN2
chr11	117102389	117103624	235	PCSK7
chr9	131132525	131134137	-267	URM1
chr1	31769108	31770261	-40	SNRNP40
chr17	8054165	8056562	390	PER1
chr22	42486029	42487352	-247	NDUFA6-AS1
chr3	196594039	196595408	-4	SENP5
chr20	44992138	44993420	318	SLC35C2
chr5	68389471	68390374	146	SLC30A5
chr1	154964870	154967728	237	LENEP
chr18	71814757	71816034	-295	FBXO15
chr3	137833135	137834939	414	DZIP1L
chr19	55627463	55630811	-169	PPP1R12C
chr1	15736013	15737239	235	EFHD2
chr3	97540511	97541720	231	CRYBG3
chr17	72199479	72200831	360	RPL38
chr3	179040140	179041836	209	ZNF639
chr1	27286129	27287392	141	KDF1
chr3	196294958	196296320	-86	FBXO45
chr10	121301439	121303435	-215	RGS10
chr19	45310216	45314926	255	BCAM
chr12	125398108	125400259	404	UBC
chr19	45581609	45583351	27	GEMIN7
chr8	38643995	38645466	8	TACC1
chr12	127544596	127545940	-326	LOC101927592
chr8	22421834	22424327	-99	SORBS3
chr10	26985917	26987271	241	PDSS1
chr2	122287368	122288964	-290	RNU4ATAC
chr3	113463950	113466615	-136	NAA50
chr2	109402727	109403796	55	CCDC138
chr3	50264269	50265735	134	MIR5787
chr15	75134753	75137253	-451	ULK3
chr6	146134965	146136498	190	FBXO30
chr17	38657538	38658304	-67	TNS4
chr4	6641842	6642752	479	MRFAP1
chr12	118573412	118574791	412	PEBP1
chr11	64948297	64950276	-18	CAPN1
chr2	74006728	74007585	128	DUSP11
chr6	166755398	166756838	-1	LOC100289495
chr12	27090458	27091953	49	INTS13
chr3	185540968	185544207	257	IGF2BP2
chr15	63794755	63798113	-276	USP3
chr2	113238188	113241131	-84	TTL
chr7	123197308	123198438	-48	NDUFA5
chr3	49395607	49396917	-229	GPX1
chr12	44229315	44230395	191	TMEM117
chr9	79008478	79010153	129	RFK
chr10	81963903	81966059	347	ANXA11
chr11	65101006	65101794	175	DPF2
chr19	12991507	12992658	253	DNASE2
chr3	59035066	59036208	78	C3orf67
chr10	43632944	43634348	-247	CSGALNACT2
chr19	7967405	7969814	-56	MAP2K7
chr4	492779	493450	125	PIGG
chr5	149338988	149340795	-409	SLC26A2
chr13	60969875	60972664	-158	TDRD3
chr17	52977638	52979224	379	TOM1L1
chr9	26892029	26893656	-16	CAAP1
chr16	71322005	71323835	395	CMTR2
chr16	4816573	4818032	-83	ZNF500
chr3	179322032	179322928	-46	MRPL47
chr1	115322654	115323619	172	SIKE1
chr2	220093759	220095342	-60	ANKZF1
chr6	30850344	30854734	212	DDR1
chr12	112846394	112847712	70	RPL6
chr2	223725276	223726711	261	ACSL3
chr4	6909880	6913214	52	TBC1D14
chr8	59323506	59324338	99	UBXN2B
chr8	145615521	145623424	-27	MIR939
chr2	139258381	139260393	37	SPOPL
chr9	140082126	140084309	-160	ANAPC2
chr5	76382283	76383609	125	ZBED3
chr10	86087780	86089042	66	CCSER2
chr12	7125052	7126534	49	LPCAT3
chr21	40554632	40556278	-15	PSMG1
chr3	140950175	140951023	-68	PXYLP1
chr2	233414795	233416136	-51	EIF4E2
chr8	145633402	145635679	193	CPSF1
chr19	11070806	11072449	29	SMARCA4
chr18	74532717	74535914	-64	LOC100131655
chr15	40544170	40545833	109	C15orf56
chr2	223519958	223521810	190	FARSB
chr11	64000944	64003631	231	VEGFB
chr6	89855295	89856898	327	PM20D2
chr15	65281581	65282714	137	SPG21
chr1	212457762	212460205	104	PPP2R5A
chr3	112279835	112281624	81	ATG3
chr6	136609772	136612312	-53	BCLAF1
chr2	241524953	241526997	-158	CAPN10
chr17	65821288	65822460	94	BPTF
chr6	138724343	138726299	-15	HEBP2
chr14	60714477	60716927	-264	PPM1A
chr17	11900025	11901670	-20	ZNF18
chr6	43477712	43479060	-305	LRRC73
chr16	27324668	27326116	162	IL4R
chr5	153569376	153570641	-287	GALNT10
chr4	467029	468261	353	ABCA11P
[truncated: 9,441 more rows]

## Sheet: Figure 4E. Overlapping genes
Gene list in Venn diagram in Figure 4E
Gene list	6h IAA	24h IAA	TAF2-bound
ZNF414	+	+	+
ZNF252P-AS1	+	+	+
ZBTB9	+	+	+
XRCC6	+	+	+
XPOT	+	+	+
XBP1	+	+	+
WSB1	+	+	+
WDR82	+	+	+
WDR75	+	+	+
WDR1	+	+	+
WARS2	+	+	+
UNC5B	+	+	+
UBA52	+	+	+
TUFT1	+	+	+
TTC19	+	+	+
TRIM4	+	+	+
TRAPPC6B	+	+	+
TPRN	+	+	+
TOMM6	+	+	+
TOB2	+	+	+
TNPO3	+	+	+
TMEM50B	+	+	+
TIFA	+	+	+
TBX3	+	+	+
TBRG1	+	+	+
TAOK3	+	+	+
TAF1D	+	+	+
TAF12	+	+	+
SUGT1	+	+	+
SUFU	+	+	+
SUB1	+	+	+
STX12	+	+	+
STK17B	+	+	+
STK17A	+	+	+
SP110	+	+	+
SOWAHC	+	+	+
SNHG8	+	+	+
SNHG6	+	+	+
SNHG4	+	+	+
SNHG3	+	+	+
SMURF2	+	+	+
SLC7A5	+	+	+
SLC39A4	+	+	+
SLC31A1	+	+	+
SLC30A6	+	+	+
SFN	+	+	+
SF3B4	+	+	+
SESN2	+	+	+
SERPINB8	+	+	+
SEPW1	+	+	+
SELT	+	+	+
SEC61G	+	+	+
SEC31A	+	+	+
SCFD1	+	+	+
SART3	+	+	+
RSF1	+	+	+
RPS4X	+	+	+
RPS3A	+	+	+
RPS19	+	+	+
RPS16	+	+	+
RPS11	+	+	+
RPS10-NUDT3	+	+	+
RPLP1	+	+	+
RPL39	+	+	+
RPL36	+	+	+
RPL31	+	+	+
RPL27A	+	+	+
RPL26	+	+	+
RPL24	+	+	+
RPL23	+	+	+
RPL19	+	+	+
RPL18	+	+	+
RPL17	+	+	+
RPL11	+	+	+
RNF34	+	+	+
RMND5B	+	+	+
REEP5	+	+	+
RBM45	+	+	+
RAP2B	+	+	+
RAB25	+	+	+
RAB17	+	+	+
PYGB	+	+	+
PUM1	+	+	+
PTDSS1	+	+	+
PPP1R8	+	+	+
PPAP2B	+	+	+
POLH	+	+	+
PNRC2	+	+	+
PMPCA	+	+	+
PLSCR1	+	+	+
PLEKHO2	+	+	+
PLAGL2	+	+	+
PIGL	+	+	+
PHGDH	+	+	+
PARL	+	+	+
NUP133	+	+	+
NUFIP2	+	+	+
NSRP1	+	+	+
NQO2	+	+	+
NFU1	+	+	+
NDUFAF1	+	+	+
NANS	+	+	+
NACA	+	+	+
NABP1	+	+	+
MYLIP	+	+	+
MRPL49	+	+	+
MPDU1	+	+	+
MIR632	+	+	+
MIR3615	+	+	+
METRNL	+	+	+
METAP2	+	+	+
MAP2K1	+	+	+
MAP1LC3B	+	+	+
MALT1	+	+	+
LOC100499484-C9ORF174	+	+	+
LOC100129858	+	+	+
KIF11	+	+	+
KAT8	+	+	+
IVD	+	+	+
INTS5	+	+	+
IFI6	+	+	+
IARS	+	+	+
HSPD1	+	+	+
HSD17B12	+	+	+
HNRNPU	+	+	+
HNRNPH1	+	+	+
HADHB	+	+	+
GTPBP8	+	+	+
GSS	+	+	+
GOT1	+	+	+
GLUL	+	+	+
FLNB	+	+	+
FEM1C	+	+	+
FDXR	+	+	+
FBXO21	+	+	+
FAM60A	+	+	+
ETNK1	+	+	+
ELP3	+	+	+
EIF3J	+	+	+
EFNB1	+	+	+
DUSP4	+	+	+
DPM1	+	+	+
DOHH	+	+	+
DANCR	+	+	+
CSPP1	+	+	+
CPEB4	+	+	+
COX5B	+	+	+
CHKA	+	+	+
CHCHD2	+	+	+
CETN3	+	+	+
CDKN2AIPNL	+	+	+
CDH1	+	+	+
CDC42EP1	+	+	+
CCRN4L	+	+	+
CCNC	+	+	+
CCDC6	+	+	+
CBX4	+	+	+
C2orf44	+	+	+
C21orf91	+	+	+
C1orf63	+	+	+
C1orf123	+	+	+
C17orf76-AS1	+	+	+
C11orf24	+	+	+
BZW2	+	+	+
BFAR	+	+	+
BEX2	+	+	+
BCL2L13	+	+	+
ATP5J2-PTCD1	+	+	+
ATP1B3	+	+	+
ATAD2B	+	+	+
ARHGAP29	+	+	+
ARF4	+	+	+
API5	+	+	+
ANXA5	+	+	+
ANKRD13A	+	+	+
ALG2	+	+	+
AKR1A1	+	+	+
AHNAK2	+	+	+
ACYP2	+	+	+
ACTR8	+	+	+
ACTR3	+	+	+
ACSL3	+	+	+
AHR	+	+	-
TXNRD1	+	+	-
LOC100506804	+	+	-
TRMT10C	+	+	-
CRIM1	+	+	-
SERPINB5	+	+	-
UBASH3B	+	+	-
HSD17B4	+	+	-
AIG1	+	+	-
ZBTB1	+	+	-
RND3	+	+	-
CHRNA7	+	+	-
SP6	+	+	-
MT1F	+	+	-
RNF168	+	+	-
CTNS	+	+	-
KIF24	+	+	-
NPHP3	+	+	-
NPHP3-ACAD11	+	+	-
FOXA3	+	+	-
FAM179B	+	+	-
ZC3H15	+	+	-
IFT122	+	+	-
DMXL1	+	+	-
LOC100505687	+	+	-
C6orf147	+	+	-
PIH1D1	+	+	-
NGLY1	+	+	-
SPEN	+	+	-
TSPAN13	+	+	-
TRAPPC4	+	+	-
GPHN	+	+	-
APOO	+	+	-
TAF11	+	+	-
RNF43	+	+	-
RBM12B	+	+	-
SPHK2	+	+	-
THAP9-AS1	+	+	-
KLHDC2	+	+	-
GON4L	+	+	-
KLHL2	+	+	-
BIN1	+	+	-
PPP2R5D	+	+	-
HHAT	+	+	-
CCDC51	+	+	-
HBXIP	+	+	-
SORD	+	+	-
OCIAD2	+	+	-
MIR3184	+	+	-
RDBP	+	+	-
TRPC1	+	+	-
RAC2	+	+	-
DNAJC15	+	+	-
KLHL28	+	+	-
PRKCDBP	+	+	-
PTRH1	+	+	-
USMG5	+	+	-
GPI	+	+	-
TRIM2	+	+	-
KIAA1199	+	+	-
CDC42EP4	+	+	-
TMEM14A	+	+	-
NTPCR	+	+	-
COL6A2	+	+	-
GFM1	+	+	-
2020-09-06	+	+	-
TMEM2	+	+	-
SEPSECS	+	+	-
CSTA	+	+	-
RFWD3	+	+	-
SMOX	+	+	-
C3orf52	+	+	-
RAB3B	+	+	-
CASP6	+	+	-
PODXL	+	+	-
KLF4	+	+	-
TFAP2E	+	+	-
NDUFB6	+	+	-
SLC16A13	+	+	-
FAM114A2	+	+	-
MFAP3	+	+	-
ZKSCAN4	+	+	-
ZNF259	+	+	-
ARL6IP5	+	+	-
WDFY3-AS2	+	+	-
PGAP1	+	+	-
TMEM30A	+	+	-
PDCD2	+	+	-
FAM126A	+	+	-
MBD4	+	+	-
YKT6	+	+	-
IFFO2	+	+	-
MED8	+	+	-
CXorf26	+	+	-
MIR5703	+	+	-
FAU	+	+	-
NUDT2	+	+	-
PSMC4	+	+	-
SPIN3	+	+	-
CLCC1	+	+	-
C11orf67	+	+	-
PACRGL	+	+	-
ELOF1	+	+	-
TUBE1	+	+	-
DHFR	+	+	-
SLC9A1	+	+	-
CDK2	+	+	-
NOL7	+	+	-
RPS25	+	+	-
TBC1D8	+	+	-
FAM162A	+	+	-
TSPYL4	+	+	-
SPOPL	+	+	-
CNPY2	+	+	-
PDCD11	+	+	-
SEC61B	+	+	-
MAP2	+	+	-
LOC285540	+	+	-
CD274	+	+	-
CLNS1A	+	+	-
MUTYH	+	+	-
ADCK5	+	+	-
AGFG1	+	+	-
WDR47	+	+	-
ARL8B	+	+	-
PTPN23	+	+	-
FUT8	+	+	-
OSGIN1	+	+	-
DNAJC25	+	+	-
DNAJC25-GNG10	+	+	-
SKIV2L	+	+	-
ABTB2	+	+	-
SLC25A44	+	+	-
PROSC	+	+	-
METTL15	+	+	-
MAGT1	+	+	-
ARHGAP21	+	+	-
ATP5J2	+	+	-
CDKN2B	+	+	-
BPGM	+	+	-
RBM3	+	+	-
OXSM	+	+	-
INTS8	+	+	-
RABEPK	+	+	-
RBM25	+	+	-
C22orf40	+	+	-
TTC7A	+	+	-
LOC646329	+	+	-
PCYOX1	+	+	-
SZT2	+	+	-
CENPJ	+	+	-
PEBP1	+	+	-
DHX29	+	+	-
RETSAT	+	+	-
TPCN1	+	+	-
ITSN2	+	+	-
DHTKD1	+	+	-
AHCTF1	+	+	-
SKIV2L2	+	+	-
EXOC6B	+	+	-
NBPF1	+	+	-
UPP1	+	+	-
ATG4B	+	+	-
PRSS23	+	+	-
VWA5A	+	+	-
MAP1S	+	+	-
ZFAND4	+	+	-
GTF2E2	+	+	-
SOAT1	+	+	-
LOC100505761	+	+	-
ZNF823	+	+	-
SLU7	+	+	-
POLR3G	+	+	-
TAGLN2	+	+	-
ATP6V1B2	+	+	-
VASP	+	+	-
ARPC1A	+	+	-
IK	+	+	-
NDUFA2	+	+	-
RBP1	+	+	-
MAFF	+	+	-
CPE	+	+	-
TIMM44	+	+	-
MZT2B	+	+	-
RDH10	+	+	-
TSEN2	+	+	-
GPR63	+	+	-
MIR423	+	+	-
NCEH1	+	+	-
LOC645431	+	+	-
IQCB1	+	+	-
C12orf23	+	+	-
RNF149	+	+	-
KRT80	+	+	-
CCDC3	+	+	-
CEP78	+	+	-
PCMT1	+	+	-
PIP5K1A	+	+	-
IL17RA	+	+	-
TUBA4A	+	+	-
MOSPD1	+	+	-
FAM54A	+	+	-
FAM32A	+	+	-
ZCCHC7	+	+	-
ALDH2	+	+	-
SRP54	+	+	-
CDC14A	+	+	-
EGFR	+	+	-
MBLAC2	+	+	-
CTGF	+	+	-
LOC100499484	+	+	-
GLCE	+	+	-
ACTN4	+	+	-
ULBP3	+	+	-
NUPL1	+	+	-
C3orf58	+	+	-
ST14	+	+	-
SCAF4	+	+	-
NOTCH1	+	+	-
ZNF33B	+	+	-
NEK1	+	+	-
CENPC1	+	+	-
C9orf86	+	+	-
PDLIM5	+	+	-
SH3RF1	+	+	-
ZNF672	+	+	-
PIGK	+	+	-
XRRA1	+	+	-
MYO5A	+	+	-
WDR31	+	+	-
KPNA5	+	+	-
LOC100288911	+	+	-
MOCS3	+	+	-
COTL1	+	+	-
KIF18A	+	+	-
TBCE	+	+	-
CCNL1	+	+	-
CTH	+	+	-
COX6B1	+	+	-
PLAUR	+	+	-
ZNF707	+	+	-
EIF1AX	+	+	-
RALGAPA1	+	+	-
MIR4674	+	+	-
NUP85	+	+	-
XYLB	+	+	-
MRPL53	+	+	-
C20orf24	+	+	-
SPTSSA	+	+	-
LOC100506746	+	+	-
GDA	+	+	-
ANXA11	+	+	-
FDPS	+	+	-
TRAM1	+	+	-
VAMP1	+	+	-
PLAU	+	+	-
EXD1	+	+	-
UCHL5	+	+	-
MGC72080	+	+	-
EAF2	+	+	-
DNAJC9-AS1	+	+	-
HUWE1	+	+	-
FARP2	+	+	-
AARS2	+	+	-
TXNDC15	+	+	-
TMEM99	+	+	-
GPRIN2	+	+	-
THEMIS2	+	+	-
SERTAD1	+	+	-
ABCA11P	+	+	-
EDEM2	+	+	-
C14orf119	+	+	-
ATP1B1	+	+	-
CANX	+	+	-
CCDC134	+	+	-
XPO5	+	+	-
C6orf132	+	+	-
PITHD1	+	+	-
PAK2	+	+	-
MTERFD1	+	+	-
STAG3L4	+	+	-
JAK1	+	+	-
CD46	+	+	-
DUSP6	+	+	-
SRPK1	+	+	-
CMC1	+	+	-
ORC5	+	+	-
SHISA4	+	+	-
CSDA	+	+	-
ISL2	+	+	-
MACROD1	+	+	-
CD55	+	+	-
SNRPD1	+	+	-
CLIC4	+	+	-
SNX3	+	+	-
C6orf226	+	+	-
IVNS1ABP	+	+	-
ZNF425	+	+	-
MIR4522	+	+	-
SLC9A3R1	+	+	-
FRMD6-AS1	+	+	-
TPI1P2	+	+	-
RPS10	+	+	-
TUBB6	+	+	-
B3GNT2	+	+	-
BCKDHB	+	+	-
TLE3	+	+	-
MBNL2	+	+	-
SPCS2	+	+	-
BICD1	+	+	-
AMACR	+	+	-
TMEM144	+	+	-
RNF219	+	+	-
FSTL3	+	+	-
ETHE1	+	+	-
ONECUT3	+	+	-
CD97	+	+	-
APPL2	+	+	-
C5orf56	+	+	-
LOC254896	+	+	-
MARVELD3	+	+	-
TFDP1	+	+	-
LPAR5	+	+	-
IFI27L2	+	+	-
GLS	+	+	-
TSTD2	+	+	-
SC5DL	+	+	-
2020-09-10	+	+	-
HIGD1A	+	+	-
RPLP2	+	+	-
C22orf29	+	+	-
GNB1L	+	+	-
SLC15A4	+	+	-
RCN2	+	+	-
WDR55	+	+	-
IQGAP1	+	+	-
C6orf162	+	+	-
SLC19A2	+	+	-
BCDIN3D	+	+	-
ANKMY2	+	+	-
TMA16	+	+	-
ZSWIM7	+	+	-
FRMD6	+	+	-
PLCXD2	+	+	-
LRPAP1	+	+	-
C11orf54	+	+	-
MICB	+	+	-
ST6GALNAC2	+	+	-
PELI2	+	+	-
ATG16L2	+	+	-
ZNF207	+	+	-
DGAT1	+	+	-
CHP1	+	+	-
CGB2	+	+	-
SNAR-G2	+	+	-
GRPEL1	+	+	-
LMNB2	+	+	-
C6orf141	+	+	-
ELAC1	+	+	-
APEX2	+	+	-
HEBP1	+	+	-
GK5	+	+	-
TMEM55A	+	+	-
LOC286190	+	+	-
LOC100289511	+	+	-
IDH2	+	+	-
HOXA-AS4	+	+	-
SAV1	+	+	-
LOC338758	+	+	-
CYBA	+	+	-
STARD5	+	+	-
LGMN	+	+	-
MON1B	+	+	-
SPTY2D1	+	+	-
DNAJC9	+	+	-
GRHL2	+	+	-
RHOBTB3	+	+	-
KIAA1715	+	+	-
HADHA	+	+	-
NDUFA1	+	+	-
ERO1LB	+	+	-
PYGL	+	+	-
GINS4	+	+	-
SLC25A33	+	+	-
TMEM41B	+	+	-
QARS	+	+	-
LOC144486	+	+	-
EPHA4	+	+	-
POFUT1	+	+	-
THAP4	+	+	-
CFL1	+	+	-
WLS	+	+	-
DNM3	+	+	-
RABGEF1	+	+	-
ZBTB10	+	+	-
DDX60L	+	+	-
ZFAND1	+	+	-
KIAA0146	+	+	-
ERVK13-1	+	+	-
EPHB3	+	+	-
CAAP1	+	+	-
RHOV	+	+	-
AQR	+	+	-
HTR7P1	+	+	-
LOC284440	+	+	-
HCP5	+	+	-
BAG2	+	+	-
TRERF1	+	+	-
RNF113A	+	+	-
FNDC3B	+	+	-
CCDC41	+	+	-
MFAP1	+	+	-
NFATC1	+	+	-
ZNF44	+	+	-
LPAR1	+	+	-
LOC286467	+	+	-
MYO5C	+	+	-
LOC100506963	+	+	-
DYRK3	+	+	-
OSBPL8	+	+	-
JAG1	+	+	-
RCN1	+	+	-
PPP1R2	+	+	-
CREG1	+	+	-
ATP5O	+	+	-
LOC100506668	+	+	-
EHHADH	+	+	-
USP43	+	+	-
KCNG1	+	+	-
NDUFA4	+	+	-
ASCC3	+	+	-
2020-03-03	+	+	-
FAM201A	+	+	-
TEX30	+	+	-
CTSC	+	+	-
FAM108B1	+	+	-
ASF1A	+	+	-
SRSF5	+	+	-
PVR	+	+	-
RYK	+	+	-
PGK1	+	+	-
LOC100508120	+	+	-
GAS6-AS1	+	+	-
FLNC	+	+	-
HSPE1	+	+	-
HSPE1-MOB4	+	+	-
ATOX1	+	+	-
SNRPG	+	+	-
ULK2	+	+	-
ZC3H8	+	+	-
HLA-C	+	+	-
IL20RB	+	+	-
MAP1B	+	+	-
PTRF	+	+	-
C9orf85	+	+	-
TRAFD1	+	+	-
ELAC2	+	+	-
MIR4449	+	+	-
LGALS3BP	+	+	-
PCNA-AS1	+	+	-
SAR1A	+	+	-
PPID	+	+	-
STOX1	+	+	-
PRRT3-AS1	+	+	-
TCP1	+	+	-
SRI	+	+	-
PMM1	+	+	-
PPP1CB	+	+	-
EFHD2	+	+	-
FMNL2	+	+	-
SYF2	+	+	-
ZNF248	+	+	-
FLJ44511	+	+	-
LOC100507246	+	+	-
NCBP1	+	+	-
SLC12A2	+	+	-
MTMR2	+	+	-
CKB	+	+	-
C17orf28	+	+	-
PMS2P4	+	+	-
NOA1	+	+	-
MTAP	+	+	-
ZC3H7B	+	+	-
USO1	+	+	-
GSTP1	+	+	-
MIR196B	+	+	-
TNFRSF21	+	+	-
SLC24A6	+	+	-
HMGB1	+	+	-
KCNK5	+	+	-
KIAA1984-AS1	+	+	-
OSR2	+	+	-
SLC12A7	+	+	-
PDIA3	+	+	-
CCDC111	+	+	-
AMOTL2	+	+	-
ELOVL7	+	+	-
ICAM1	+	+	-
PUS7	+	+	-
FLJ10661	+	+	-
TROVE2	+	+	-
MYL6	+	+	-
OPN3	+	+	-
CATSPER2P1	+	+	-
2020-09-11	+	+	-
ZNF252P	+	+	-
UGDH-AS1	+	+	-
CST3	+	+	-
FOXO1	+	+	-
SMPDL3B	+	+	-
ASAH2B	+	+	-
ACAT1	+	+	-
F2RL1	+	+	-
UGDH	+	+	-
GALNTL4	+	+	-
DDX39B	+	+	-
PLEKHF2	+	+	-
IRF1	+	+	-
ZNF714	+	+	-
SNORA24	+	+	-
RABGGTB	+	+	-
THOC2	+	+	-
MOGS	+	+	-
EIF2B1	+	+	-
SAP130	+	+	-
GPC4	+	+	-
ERV3-1	+	+	-
LARP4	+	+	-
SPA17	+	+	-
FAM127A	+	+	-
FAM127B	+	+	-
USP53	+	+	-
ANKRD18A	+	+	-
SLC36A4	+	+	-
FKBP15	+	+	-
ZNF503	+	+	-
BAGE2	+	+	-
BAGE3	+	+	-
BAGE4	+	+	-
BAGE5	+	+	-
UGGT1	+	+	-
TWF2	+	+	-
GTF2H3	+	+	-
FHL3	+	+	-
TMEM165	+	+	-
FAHD2A	+	+	-
SLC2A11	+	+	-
TOE1	+	+	-
SEMA7A	+	+	-
SLC35F2	+	+	-
MRPS6	+	+	-
PRPF3	+	+	-
EVPL	+	+	-
ZNF720	+	+	-
CDC37L1	+	+	-
FKBP1A	+	+	-
FKBP1A-SDCBP2	+	+	-
LOC645212	+	+	-
CMTM7	+	+	-
KIAA1958	+	+	-
SPRY2	+	+	-
ZC3HAV1	+	+	-
MRPS25	+	+	-
MST1R	+	+	-
PPL	+	+	-
C20orf94	+	+	-
GUSB	+	+	-
GEMIN8	+	+	-
ZNF512	+	+	-
KIF20B	+	+	-
BAMBI	+	+	-
ZNF503-AS2	+	+	-
HIST1H4A	+	+	-
BAGE	+	+	-
KIAA1467	+	+	-
SF3B5	+	+	-
GOLGA8B	+	+	-
NMRAL1	+	+	-
LOC400927	+	+	-
C4orf34	+	+	-
ANXA1	+	+	-
PRPSAP1	+	+	-
SUGT1P3	+	+	-
TPTE2P5	+	+	-
ZNF92	+	+	-
GAL	+	+	-
ATRIP	+	+	-
IL18	+	+	-
HLA-E	+	+	-
RPN1	+	+	-
OR51B5	+	+	-
ZNF91	+	+	-
LOC100507117	+	+	-
PSMA5	+	+	-
TNK1	+	+	-
TMEM183B	+	+	-
TMEM183A	+	+	-
CSPG4	+	+	-
ZNF138	+	+	-
S100A11	+	+	-
HYMAI	+	+	-
LOC401980	+	+	-
SLC5A3	+	+	-
TYW1B	+	+	-
USP42	+	+	-
RXFP4	+	+	-
DHRS4	+	+	-
RNF19B	+	+	-
RXRA	+	+	-
SLC16A1	+	+	-
FRG1B	+	+	-
MYH7B	+	+	-
ANKRD18DP	+	+	-
CD44	+	+	-
MAP2K4	+	+	-
COX7B	+	+	-
TUBB	+	+	-
CYB5B	+	+	-
EIF4EBP2	+	+	-
KLHL29	+	+	-
ZNF708	+	+	-
SNRNP40	+	+	-
ZNF430	+	+	-
HLA-A	+	+	-
HSPB1	+	+	-
ZCCHC17	+	+	-
IRAK2	+	+	-
C10orf116	+	+	-
SYAP1	+	+	-
ZNF460	+	-	+
ZNF148	+	-	+
UFL1	+	-	+
TADA2A	+	-	+
STRADA	+	-	+
STAT1	+	-	+
SART1	+	-	+
RPL7A	+	-	+
RANBP10	+	-	+
PIGY	+	-	+
PGGT1B	+	-	+
NCSTN	+	-	+
NAGK	+	-	+
MRPL32	+	-	+
MPHOSPH10	+	-	+
ITFG1	+	-	+
GGCX	+	-	+
FOSL1	+	-	+
FBXO3	+	-	+
EXOSC8	+	-	+
EIF4A3	+	-	+
EIF3D	+	-	+
EFR3A	+	-	+
EEF1G	+	-	+
ECI1	+	-	+
EAPP	+	-	+
CCS	+	-	+
CBLC	+	-	+
C14orf2	+	-	+
ZWILCH	-	+	+
ZNF622	-	+	+
ZNF317	-	+	+
ZNF121	-	+	+
ZFAND5	-	+	+
ZDHHC17	-	+	+
ZCCHC3	-	+	+
YWHAG	-	+	+
YWHAE	-	+	+
WDR91	-	+	+
WDR89	-	+	+
WASF2	-	+	+
USP36	-	+	+
UBE2D4	-	+	+
UBAC2	-	+	+
TXN	-	+	+
TUBGCP5	-	+	+
TSPAN17	-	+	+
TSC1	-	+	+
TRIM27	-	+	+
TRIM25	-	+	+
TRIB1	-	+	+
TRA2B	-	+	+
TRA2A	-	+	+
TPP2	-	+	+
TNFRSF12A	-	+	+
TMEM39A	-	+	+
TMEM18	-	+	+
TMED9	-	+	+
TMBIM6	-	+	+
THAP7-AS1	-	+	+
TGS1	-	+	+
TFRC	-	+	+
TBC1D22A	-	+	+
TAF4	-	+	+
TAF15	-	+	+
TAB1	-	+	+
SUMO2	-	+	+
SRP68	-	+	+
SNRPB2	-	+	+
SLTM	-	+	+
SLFN5	-	+	+
SLC35A1	-	+	+
SIK1	-	+	+
SFT2D3	-	+	+
SETD5	-	+	+
SERTAD2	-	+	+
SERINC5	-	+	+
SEC23A	-	+	+
SAP18	-	+	+
S100A14	-	+	+
RPS3	-	+	+
RPS24	-	+	+
RPS15	-	+	+
RPP25L	-	+	+
RPL9	-	+	+
RPL8	-	+	+
RPL7L1	-	+	+
RPL7	-	+	+
RPL5	-	+	+
RPL38	-	+	+
RPL37A	-	+	+
RPL36A	-	+	+
RPL35	-	+	+
RPL32	-	+	+
RPL29	-	+	+
RPL18A	-	+	+
RPL13	-	+	+
RPL10	-	+	+
RNF11	-	+	+
RHPN2	-	+	+
RGS16	-	+	+
RELB	-	+	+
RCHY1	-	+	+
RBCK1	-	+	+
RAB11FIP1	-	+	+
QRICH1	-	+	+
PTEN	-	+	+
PSMD5	-	+	+
PRRC2A	-	+	+
PRPSAP2	-	+	+
PPP3CC	-	+	+
POLR2C	-	+	+
PMAIP1	-	+	+
PIM3	-	+	+
PHRF1	-	+	+
PHLDA1	-	+	+
PFDN5	-	+	+
PCNX	-	+	+
PCK2	-	+	+
PCF11	-	+	+
PARK7	-	+	+
NOSIP	-	+	+
NOP56	-	+	+
NBR2	-	+	+
NAPRT1	-	+	+
MYO19	-	+	+
MTIF3	-	+	+
MTHFS	-	+	+
MRS2	-	+	+
MRPL51	-	+	+
MRPL22	-	+	+
MPLKIP	-	+	+
MOCOS	-	+	+
MKRN2	-	+	+
MKRN1	-	+	+
MIR31HG	-	+	+
MESDC2	-	+	+
MED1	-	+	+
MDH2	-	+	+
MCU	-	+	+
MCL1	-	+	+
MANF	-	+	+
MAGEF1	-	+	+
LRCH3	-	+	+
LOC93622	-	+	+
LINC00263	-	+	+
KLF5	-	+	+
KIF5B	-	+	+
KIAA1432	-	+	+
KHDRBS3	-	+	+
KDM5C	-	+	+
JUN	-	+	+
ISCA1	-	+	+
IRF2BPL	-	+	+
IPO9	-	+	+
IMP3	-	+	+
ID2	-	+	+
HYOU1	-	+	+
HNRNPH3	-	+	+
HNRNPA1P10	-	+	+
HNRNPA0	-	+	+
HIAT1	-	+	+
HBS1L	-	+	+
HARS	-	+	+
GTSF1	-	+	+
GPRC5A	-	+	+
GOSR1	-	+	+
GNAI3	-	+	+
GMEB2	-	+	+
GLG1	-	+	+
GDI2	-	+	+
GALNT10	-	+	+
GADD45A	-	+	+
FTL	-	+	+
EXOSC4	-	+	+
EXOC8	-	+	+
ETFA	-	+	+
EPB41L4A-AS1	-	+	+
ENDOD1	-	+	+
EMC9	-	+	+
ELL2	-	+	+
EIF3L	-	+	+
EIF3A	-	+	+
EHD4	-	+	+
ECD	-	+	+
DUSP5	-	+	+
DNTTIP2	-	+	+
DNAJC3	-	+	+
DHX36	-	+	+
DDX46	-	+	+
DDX1	-	+	+
DCPS	-	+	+
DCBLD2	-	+	+
DCAF8	-	+	+
DARS2	-	+	+
CUTC	-	+	+
CSNK1G3	-	+	+
CSNK1A1	-	+	+
CRBN	-	+	+
CPSF2	-	+	+
COX14	-	+	+
COQ5	-	+	+
COQ3	-	+	+
COPZ1	-	+	+
COA1	-	+	+
CLN5	-	+	+
CEP350	-	+	+
CDC42	-	+	+
CDC34	-	+	+
CCDC43	-	+	+
C5orf28	-	+	+
BTG2	-	+	+
BPTF	-	+	+
BCL2L11	-	+	+
BCAT2	-	+	+
BAG3	-	+	+
ATP6V1G1	-	+	+
ATG4D	-	+	+
ATG12	-	+	+
AIMP2	-	+	+
ADM	-	+	+
ACAP2	-	+	+
AASDH	-	+	+
CCDC142	+	-	-
LRRC46	+	-	-
TTC31	+	-	-
SNORD68	+	-	-
HINT1	+	-	-
AGL	+	-	-
ANXA6	+	-	-
SNX6	+	-	-
TMEM206	+	-	-
MTTP	+	-	-
FAM91A1	+	-	-
TRMT10A	+	-	-
MTIF2	+	-	-
UROD	+	-	-
VAMP3	+	-	-
LRRN2	+	-	-
OSGIN2	+	-	-
TRAPPC10	+	-	-
NDOR1	+	-	-
TMEM203	+	-	-
SLC25A24	+	-	-
MON1A	+	-	-
ZNF394	+	-	-
PRR14L	+	-	-
TIRAP	+	-	-
ZNF767	+	-	-
MED18	+	-	-
TSPO	+	-	-
PGM2	+	-	-
TRIM68	+	-	-
NUDCD2	+	-	-
COPA	+	-	-
IRF9	+	-	-
ITM2C	+	-	-
KDELR2	+	-	-
DCUN1D5	+	-	-
YTHDC1	+	-	-
LOC654433	+	-	-
NPRL2	+	-	-
CCDC87	+	-	-
DNAJC19	+	-	-
LOC100130987	+	-	-
RCBTB2	+	-	-
CLGN	+	-	-
DDIT4L	+	-	-
UQCRC1	+	-	-
IQGAP3	+	-	-
ZC3H10	+	-	-
SMAD6	+	-	-
MCEE	+	-	-
TMED2	+	-	-
TM9SF4	+	-	-
SERGEF	+	-	-
ATG4C	+	-	-
GRB2	+	-	-
XIAP	+	-	-
FKBP7	+	-	-
SYNJ2	+	-	-
ATP10D	+	-	-
OTUD1	+	-	-
ADIPOR2	+	-	-
SPATS2	+	-	-
ZNF597	+	-	-
CCDC63	+	-	-
RTKN	+	-	-
GATA6	+	-	-
APAF1	+	-	-
ACSF2	+	-	-
BAZ1A	+	-	-
LEPROTL1	+	-	-
STXBP3	+	-	-
CTNNBL1	+	-	-
GLMN	+	-	-
LPGAT1	+	-	-
TRAPPC12	+	-	-
SAMD9	+	-	-
PTPRE	+	-	-
OXA1L	+	-	-
GALE	+	-	-
C10orf57	+	-	-
URB2	+	-	-
SNRNP35	+	-	-
SMCHD1	+	-	-
ACTR2	+	-	-
RCC1	+	-	-
LOC728558	+	-	-
ZDHHC1	+	-	-
TRIM72	+	-	-
MIR3678	+	-	-
ZNF440	+	-	-
CAMK2D	+	-	-
SDCBP2	+	-	-
RPAP2	+	-	-
LAP3	+	-	-
FAM82B	+	-	-
ATP5D	+	-	-
TCTEX1D4	+	-	-
RP9	+	-	-
DPYSL2	+	-	-
ORAOV1	+	-	-
WDR25	+	-	-
CBX3P2	+	-	-
SLC26A2	+	-	-
SEC13	+	-	-
SOX13	+	-	-
CEP76	+	-	-
RPE	+	-	-
CHCHD5	+	-	-
COX6C	+	-	-
MEST	+	-	-
PCNXL2	+	-	-
CCDC14	+	-	-
PSMA2	+	-	-
PTPRG	+	-	-
KDSR	+	-	-
EMC6	+	-	-
THYN1	+	-	-
HM13	+	-	-
MPST	+	-	-
C17orf70	+	-	-
BIRC6	+	-	-
RPAP3	+	-	-
KLHDC8B	+	-	-
GDAP2	+	-	-
DESI1	+	-	-
CCT8	+	-	-
LOC219347	+	-	-
LRIF1	+	-	-
SDCBP	+	-	-
TRIM7	+	-	-
C2CD2L	+	-	-
C7orf26	+	-	-
CENPT	+	-	-
SIX4	+	-	-
TRAPPC2	+	-	-
WDR3	+	-	-
MIR22HG	+	-	-
LEPRE1	+	-	-
MPP5	+	-	-
ZNF669	+	-	-
DUOXA1	+	-	-
MTSS1	+	-	-
TMEM161B	+	-	-
EED	+	-	-
SPATA5	+	-	-
ATG2B	+	-	-
C1RL-AS1	+	-	-
AACS	+	-	-
FLJ37453	+	-	-
DBR1	+	-	-
SAP30	+	-	-
WDR20	+	-	-
NDFIP2	+	-	-
DHFRL1	+	-	-
NPTN	+	-	-
CBLL1	+	-	-
LOC100216545	+	-	-
SLC4A7	+	-	-
LYNX1	+	-	-
DONSON	+	-	-
OFD1	+	-	-
NAA38	+	-	-
EYA3	+	-	-
PRPF4	+	-	-
CTNND1	+	-	-
LCN2	+	-	-
DIS3	+	-	-
CYB5D2	+	-	-
DDX42	+	-	-
PIBF1	+	-	-
DIS3L	+	-	-
RINT1	+	-	-
IL6R	+	-	-
PRICKLE4	+	-	-
SLC10A3	+	-	-
NDFIP2-AS1	+	-	-
GINS3	+	-	-
PRMT10	+	-	-
RNPEP	+	-	-
SAMM50	+	-	-
TMEM189	+	-	-
TMEM189-UBE2V1	+	-	-
DDI2	+	-	-
MLL5	+	-	-
WDR81	+	-	-
INTS1	+	-	-
C20orf72	+	-	-
PPP1R37	+	-	-
NPHP3-AS1	+	-	-
OAZ2	+	-	-
STT3B	+	-	-
POC5	+	-	-
PEX6	+	-	-
IKBIP	+	-	-
LOC100507297	+	-	-
SNAPC1	+	-	-
TRIM38	+	-	-
UBR1	+	-	-
SNHG15	+	-	-
FGFR1	+	-	-
PYROXD2	+	-	-
MIR4733	+	-	-
NSUN3	+	-	-
TMEM14C	+	-	-
ZNF697	+	-	-
EFCAB2	+	-	-
SLC30A9	+	-	-
NOL6	+	-	-
CTC1	+	-	-
MEIS2	+	-	-
RUSC2	+	-	-
ZNF696	+	-	-
CHUK	+	-	-
ZFYVE16	+	-	-
C14orf101	+	-	-
TP53RK	+	-	-
STMN3	+	-	-
MED29	+	-	-
PLOD3	+	-	-
ANKRD34A	+	-	-
LOC100507495	+	-	-
TSNAX-DISC1	+	-	-
TSNAX	+	-	-
C14orf135	+	-	-
SHPK	+	-	-
LOC100289230	+	-	-
SLC2A8	+	-	-
C11orf65	+	-	-
C3orf78	+	-	-
POLR2B	+	-	-
HMGB3	+	-	-
TPM2	+	-	-
ABCD3	+	-	-
GLRX5	+	-	-
MIR3143	+	-	-
NF1	+	-	-
TAF13	+	-	-
TBC1D12	+	-	-
C1orf50	+	-	-
ZNF786	+	-	-
TRIM9	+	-	-
ALDH7A1	+	-	-
C16orf88	+	-	-
PLK4	+	-	-
C6orf225	+	-	-
TMEM161B-AS1	+	-	-
SYCP2L	+	-	-
ATR	+	-	-
LOC400027	+	-	-
MED22	+	-	-
CCNH	+	-	-
UNC13B	+	-	-
CACNA2D2	+	-	-
CTSL1	+	-	-
TIMM10	+	-	-
USP22	-	+	-
DCAF13	-	+	-
TMEM167A	-	+	-
STXBP4	-	+	-
MIEN1	-	+	-
FOXRED2	-	+	-
U2AF1	-	+	-
TMEM150A	-	+	-
WASF1	-	+	-
TMEM65	-	+	-
RCOR1	-	+	-
TM7SF2	-	+	-
LOC100131691	-	+	-
ACCS	-	+	-
LOC100287015	-	+	-
GPN3	-	+	-
ZNF746	-	+	-
RASD1	-	+	-
DCTD	-	+	-
CYP20A1	-	+	-
LOC652276	-	+	-
TMEM199	-	+	-
LSM1	-	+	-
TAF1	-	+	-
USP4	-	+	-
DEPDC4	-	+	-
VASN	-	+	-
FAN1	-	+	-
GABPA	-	+	-
C11orf84	-	+	-
TMEM138	-	+	-
ZNF614	-	+	-
BRK1	-	+	-
ZBTB49	-	+	-
TLCD2	-	+	-
MTHFD1	-	+	-
CCDC15	-	+	-
MYBBP1A	-	+	-
SLC35E3	-	+	-
CENPH	-	+	-
TPMT	-	+	-
ATP6V0E1	-	+	-
ABHD11	-	+	-
ATP6V0A2	-	+	-
PLCB3	-	+	-
C17orf96	-	+	-
BUD13	-	+	-
PHF7	-	+	-
TBCB	-	+	-
IKZF5	-	+	-
SLC30A5	-	+	-
CDC42EP3	-	+	-
CUL3	-	+	-
NUP62	-	+	-
SLC39A10	-	+	-
DEPTOR	-	+	-
CCNT1	-	+	-
SLC25A32	-	+	-
ATF5	-	+	-
PPIF	-	+	-
DNM1L	-	+	-
NDUFAF4	-	+	-
HERPUD2	-	+	-
C6orf228	-	+	-
SPTLC2	-	+	-
FRAT2	-	+	-
TJAP1	-	+	-
RING1	-	+	-
PPP2CB	-	+	-
GPR98	-	+	-
COPG2	-	+	-
PSMC6	-	+	-
ADORA2B	-	+	-
FAM200B	-	+	-
INTU	-	+	-
ATP2C2	-	+	-
FAM220A	-	+	-
SPR	-	+	-
NDUFA12	-	+	-
TEX261	-	+	-
NHEJ1	-	+	-
PIH1D2	-	+	-
CHMP1A	-	+	-
SIRT1	-	+	-
C10orf118	-	+	-
ZNF546	-	+	-
ARHGEF2	-	+	-
SFXN4	-	+	-
PTRHD1	-	+	-
CEP85	-	+	-
IRS2	-	+	-
HOXB6	-	+	-
ACOX1	-	+	-
MBD5	-	+	-
TXNL4B	-	+	-
FASN	-	+	-
FOXD1	-	+	-
SLC16A5	-	+	-
PLRG1	-	+	-
TMEM175	-	+	-
FAM216A	-	+	-
DDAH2	-	+	-
JOSD1	-	+	-
UBA6	-	+	-
SMEK2	-	+	-
ACADSB	-	+	-
IL17RB	-	+	-
IP6K2	-	+	-
ATP1A1	-	+	-
KLHL12	-	+	-
EPT1	-	+	-
SF1	-	+	-
DYNLL1	-	+	-
MAP3K4	-	+	-
DECR1	-	+	-
IREB2	-	+	-
MIR17HG	-	+	-
UBXN4	-	+	-
UBAC2-AS1	-	+	-
AFMID	-	+	-
SQRDL	-	+	-
EDF1	-	+	-
PLAA	-	+	-
SEMA3G	-	+	-
MAFK	-	+	-
FASTKD3	-	+	-
NPW	-	+	-
MTRR	-	+	-
TBC1D2	-	+	-
ORC3	-	+	-
SIK2	-	+	-
FHOD1	-	+	-
B4GALT5	-	+	-
SND1	-	+	-
USP20	-	+	-
CMIP	-	+	-
SOD2	-	+	-
ZNF498	-	+	-
LRRC20	-	+	-
ST6GALNAC4	-	+	-
DNAJC1	-	+	-
CLTB	-	+	-
JPH1	-	+	-
DDB2	-	+	-
C8orf82	-	+	-
ALS2CL	-	+	-
PITX2	-	+	-
TRNT1	-	+	-
FARSB	-	+	-
AP2S1	-	+	-
SERPINB1	-	+	-
ATAD2	-	+	-
GAN	-	+	-
C12orf5	-	+	-
IGF2R	-	+	-
BBC3	-	+	-
LOC100506233	-	+	-
FBXO22	-	+	-
MTMR12	-	+	-
PTGS2	-	+	-
URM1	-	+	-
GRWD1	-	+	-
TWF1	-	+	-
PPAP2A	-	+	-
C19orf53	-	+	-
SPPL2A	-	+	-
C1GALT1	-	+	-
FAM133DP	-	+	-
FAM133B	-	+	-
TPK1	-	+	-
C2orf63	-	+	-
BBS4	-	+	-
HIGD2B	-	+	-
BAG4	-	+	-
PSD3	-	+	-
SIRT5	-	+	-
OXCT1	-	+	-
TNPO1	-	+	-
EZR	-	+	-
NR4A2	-	+	-
UAP1	-	+	-
RAD9B	-	+	-
PON2	-	+	-
COX11	-	+	-
NACC2	-	+	-
SLC35E1	-	+	-
INTS2	-	+	-
PSMG3	-	+	-
SNORD49B	-	+	-
RAN	-	+	-
CLCN2	-	+	-
MTERF	-	+	-
CSTF3	-	+	-
DBF4B	-	+	-
PGRMC1	-	+	-
C1RL	-	+	-
EFNA1	-	+	-
BCOR	-	+	-
DCLRE1C	-	+	-
TMEM126A	-	+	-
KIAA0895L	-	+	-
MAP3K6	-	+	-
SSH2	-	+	-
LRIG2	-	+	-
NDEL1	-	+	-
CYP51A1	-	+	-
CLDN4	-	+	-
DNAJA1	-	+	-
FAM149B1	-	+	-
AEN	-	+	-
KLF13	-	+	-
FAM171B	-	+	-
TTC38	-	+	-
C11orf57	-	+	-
N4BP3	-	+	-
SF3B2	-	+	-
KIAA1908	-	+	-
C22orf25	-	+	-
ZNF398	-	+	-
CHAF1A	-	+	-
SASH1	-	+	-
HSCB	-	+	-
MFAP3L	-	+	-
RIPK4	-	+	-
HSPA14	-	+	-
C10orf111	-	+	-
OGFRL1	-	+	-
BAIAP2L1	-	+	-
TMEM147	-	+	-
PI4K2A	-	+	-
ESRP1	-	+	-
PKN2	-	+	-
METTL23	-	+	-
MERTK	-	+	-
SUPT3H	-	+	-
DERL1	-	+	-
C11orf83	-	+	-
NAA15	-	+	-
LOC100507501	-	+	-
PPIL3	-	+	-
ZCCHC8	-	+	-
POLR2D	-	+	-
PPP4R4	-	+	-
MFN1	-	+	-
CHCHD3	-	+	-
PTPMT1	-	+	-
KIAA0913	-	+	-
FLJ39653	-	+	-
UBE2G2	-	+	-
COX15	-	+	-
SGPL1	-	+	-
LOC143666	-	+	-
AP1G1	-	+	-
LRRC58	-	+	-
ZNF451	-	+	-
MAP3K7	-	+	-
C5orf15	-	+	-
CUL7	-	+	-
LINC00466	-	+	-
EFNB2	-	+	-
ST8SIA6	-	+	-
FBXL4	-	+	-
NCAPH2	-	+	-
ARHGAP33	-	+	-
KIAA0907	-	+	-
RPUSD4	-	+	-
P4HTM	-	+	-
LDB1	-	+	-
LSM10	-	+	-
RNF135	-	+	-
ZW10	-	+	-
INCA1	-	+	-
NEU1	-	+	-
FAM100B	-	+	-
WASL	-	+	-
CKAP2	-	+	-
MIR1539	-	+	-
LOC148709	-	+	-
LANCL2	-	+	-
RPP38	-	+	-
PEAK1	-	+	-
SLC25A26	-	+	-
P4HA1	-	+	-
RAPH1	-	+	-
AP3S2	-	+	-
ZMYM5	-	+	-
LIAS	-	+	-
FAM46C	-	+	-
2020-03-06	-	+	-
JMJD6	-	+	-
MEX3C	-	+	-
PDCD6	-	+	-
SRRT	-	+	-
CCNYL1	-	+	-
POLM	-	+	-
HMGN1	-	+	-
REEP3	-	+	-
NCKAP1	-	+	-
ASB3	-	+	-
LOC439990	-	+	-
RNF141	-	+	-
C12orf61	-	+	-
HIBCH	-	+	-
UBE2M	-	+	-
FH	-	+	-
NLE1	-	+	-
OLA1	-	+	-
IFT88	-	+	-
SLC38A6	-	+	-
ACAD10	-	+	-
BRAP	-	+	-
TAOK1	-	+	-
RPS27A	-	+	-
LYAR	-	+	-
C5orf42	-	+	-
ZYG11B	-	+	-
NCAPD2	-	+	-
C17orf61	-	+	-
C17orf61-PLSCR3	-	+	-
FAM118B	-	+	-
LOC729013	-	+	-
COQ10B	-	+	-
HAS2-AS1	-	+	-
SURF4	-	+	-
SKP1	-	+	-
SERP1	-	+	-
REPS1	-	+	-
TMEM168	-	+	-
MED17	-	+	-
BTBD1	-	+	-
MIR4515	-	+	-
KCMF1	-	+	-
PTBP1	-	+	-
TUT1	-	+	-
YTHDC2	-	+	-
HIST1H4H	-	+	-
FMR1	-	+	-
THAP7	-	+	-
CCDC47	-	+	-
TAF1A	-	+	-
PRADC1	-	+	-
LRRC8C	-	+	-
SERINC3	-	+	-
PPP1R21	-	+	-
SP4	-	+	-
CHD4	-	+	-
VPS37C	-	+	-
ASL	-	+	-
PBLD	-	+	-
COPB1	-	+	-
CDK13	-	+	-
PDZD8	-	+	-
HUS1	-	+	-
ODC1	-	+	-
THAP6	-	+	-
C17orf80	-	+	-
PAPOLG	-	+	-
GPX1	-	+	-
ARL15	-	+	-
GTF2B	-	+	-
GRHPR	-	+	-
HDDC3	-	+	-
ZIC2	-	+	-
CNN3	-	+	-
CRISPLD2	-	+	-
LOC440944	-	+	-
ORMDL1	-	+	-
SEC14L2	-	+	-
RARS2	-	+	-
STARD4-AS1	-	+	-
FABP5	-	+	-
KIAA0753	-	+	-
TXNDC17	-	+	-
NTMT1	-	+	-
ZMAT3	-	+	-
EFCAB5	-	+	-
PPP1CC	-	+	-
EEF1A2	-	+	-
B2M	-	+	-
SYNCRIP	-	+	-
PRPF18	-	+	-
HELLS	-	+	-
TSPAN3	-	+	-
UQCRFS1	-	+	-
SCARNA2	-	+	-
MTRF1L	-	+	-
RALBP1	-	+	-
TGFA	-	+	-
FAM3C	-	+	-
SNX18	-	+	-
DHX38	-	+	-
C2orf76	-	+	-
MTHFD2L	-	+	-
POLR3GL	-	+	-
RAB18	-	+	-
GPCPD1	-	+	-
NAP1L4	-	+	-
ERF	-	+	-
MSL2	-	+	-
DRAM1	-	+	-
GALT	-	+	-
CORO1C	-	+	-
MSH3	-	+	-
NARG2	-	+	-
DNAJA4	-	+	-
C11orf48	-	+	-
C3orf19	-	+	-
FNBP4	-	+	-
TMPO	-	+	-
FLJ38109	-	+	-
SS18L1	-	+	-
IGSF9B	-	+	-
KANSL1L	-	+	-
C18orf32	-	+	-
WDR61	-	+	-
SIRT7	-	+	-
C14orf142	-	+	-
IDH3B	-	+	-
MIR4710	-	+	-
ECHS1	-	+	-
MALSU1	-	+	-
RAC3	-	+	-
ARIH2	-	+	-
FARP1	-	+	-
TXNDC11	-	+	-
SNORD55	-	+	-
ANKRD50	-	+	-
SCYL3	-	+	-
AATF	-	+	-
YLPM1	-	+	-
CDCA7L	-	+	-
MDM4	-	+	-
RASAL2	-	+	-
DKKL1	-	+	-
DBF4	-	+	-
VRK2	-	+	-
DDX21	-	+	-
C5orf43	-	+	-
METAP1D	-	+	-
GRINA	-	+	-
CALM2	-	+	-
ERH	-	+	-
SAMD8	-	+	-
PSMA3	-	+	-
BOLA1	-	+	-
RBM38	-	+	-
USP46	-	+	-
MED26	-	+	-
C21orf119	-	+	-
SLC39A1	-	+	-
PURA	-	+	-
LRRC8D	-	+	-
RBM7	-	+	-
STIM2	-	+	-
NDUFB1	-	+	-
C11orf71	-	+	-
MAPK1IP1L	-	+	-
CDS2	-	+	-
CLK4	-	+	-
YIF1A	-	+	-
TNFRSF10B	-	+	-
RWDD4	-	+	-
CDCA5	-	+	-
CD40	-	+	-
LINC00467	-	+	-
CCSAP	-	+	-
RPUSD3	-	+	-
THRB	-	+	-
GGNBP2	-	+	-
RBM42	-	+	-
ZNF488	-	+	-
MRFAP1L1	-	+	-
EPAS1	-	+	-
CDKN2D	-	+	-
GTPBP10	-	+	-
PIF1	-	+	-
DHRS7	-	+	-
WNT16	-	+	-
URB1	-	+	-
MAPK14	-	+	-
PPA1	-	+	-
JMY	-	+	-
RBM12	-	+	-
ALDH1A3	-	+	-
MT1X	-	+	-
SEL1L	-	+	-
XKR9	-	+	-
LOC148189	-	+	-
PHKG2	-	+	-
AP3S1	-	+	-
SAP30L	-	+	-
MRPL18	-	+	-
MRP63	-	+	-
TAX1BP1	-	+	-
ESYT1	-	+	-
PQLC3	-	+	-
CADPS2	-	+	-
OSBPL6	-	+	-
OASL	-	+	-
TMEM194B	-	+	-
SEMA6C	-	+	-
SDCCAG3	-	+	-
ZFPL1	-	+	-
TMEM184C	-	+	-
SYN2	-	+	-
KLHL32	-	+	-
PRSS12	-	+	-
PLSCR3	-	+	-
PARM1	-	+	-
ASNS	-	+	-
EIF5B	-	+	-
TMEM136	-	+	-
MRVI1-AS1	-	+	-
AHI1	-	+	-
SPAST	-	+	-
SRSF9	-	+	-
DYNC1LI1	-	+	-
NR1D1	-	+	-
ZNF700	-	+	-
TFB2M	-	+	-
PINX1	-	+	-
MRPS16	-	+	-
CLTA	-	+	-
PCBD2	-	+	-
UBR7	-	+	-
IDS	-	+	-
SLC44A2	-	+	-
ARAP3	-	+	-
RNF138P1	-	+	-
SLC25A16	-	+	-
CDC20	-	+	-
NKIRAS1	-	+	-
MBP	-	+	-
E4F1	-	+	-
ATP5B	-	+	-
RELT	-	+	-
C9orf96	-	+	-
ZNF777	-	+	-
PSMG4	-	+	-
MIR639	-	+	-
BCAM	-	+	-
TBC1D4	-	+	-
FLJ13197	-	+	-
MSX1	-	+	-
RFWD2	-	+	-
DLX2	-	+	-
NUDT19	-	+	-
TUBGCP6	-	+	-
FBF1	-	+	-
ELMOD3	-	+	-
ITGA6	-	+	-
OCEL1	-	+	-
ESYT2	-	+	-
TLCD1	-	+	-
C17orf48	-	+	-
XRCC5	-	+	-
CFL1P1	-	+	-
RAP1GDS1	-	+	-
RBBP4	-	+	-
LINC00271	-	+	-
LOC100506190	-	+	-
ZNRD1	-	+	-
MGC16275	-	+	-
ME2	-	+	-
HMGCR	-	+	-
SMAD1	-	+	-
PLIN2	-	+	-
MEX3B	-	+	-
SLC2A6	-	+	-
CCDC99	-	+	-
PMS1	-	+	-
LOC100130275	-	+	-
RASAL2-AS1	-	+	-
CCDC66	-	+	-
NUP88	-	+	-
S100A6	-	+	-
PDK1	-	+	-
SERPINB9	-	+	-
TECR	-	+	-
BIK	-	+	-
ELOVL1	-	+	-
GBF1	-	+	-
PRR13	-	+	-
TRIM28	-	+	-
HARS2	-	+	-
CNOT7	-	+	-
UBE2H	-	+	-
ZNF280D	-	+	-
UBE2O	-	+	-
TSPAN31	-	+	-
ZNF267	-	+	-
ACAA2	-	+	-
RASSF3	-	+	-
ARAF	-	+	-
SELO	-	+	-
SMYD5	-	+	-
C5orf24	-	+	-
ZC3H7A	-	+	-
FGF19	-	+	-
NEU3	-	+	-
ENDOG	-	+	-
GNS	-	+	-
STARD4	-	+	-
C1orf52	-	+	-
PIGW	-	+	-
FNBP1L	-	+	-
LOC100506343	-	+	-
C17orf59	-	+	-
SNAPIN	-	+	-
NAF1	-	+	-
THEM4	-	+	-
TUBA1B	-	+	-
CBFB	-	+	-
CIAO1	-	+	-
NKD2	-	+	-
PROSER1	-	+	-
ZNRD1-AS1	-	+	-
TMEM117	-	+	-
B3GNT3	-	+	-
FBXO2	-	+	-
TMEM127	-	+	-
NOP58	-	+	-
MTO1	-	+	-
DDX19A	-	+	-
ERCC5	-	+	-
SKA3	-	+	-
SLC2A1-AS1	-	+	-
ZC3H4	-	+	-
CRELD2	-	+	-
PNRC1	-	+	-
HIST1H2BO	-	+	-
CBX3	-	+	-
IMPDH2	-	+	-
ACP6	-	+	-
C9orf78	-	+	-
ASF1B	-	+	-
SKA1	-	+	-
FNBP1	-	+	-
XKR8	-	+	-
C19orf25	-	+	-
RARS	-	+	-
TMTC2	-	+	-
CSGALNACT2	-	+	-
YWHAH	-	+	-
LOC338739	-	+	-
SLC25A39	-	+	-
PDRG1	-	+	-
GGA2	-	+	-
KDM5B	-	+	-
ADAM17	-	+	-
TRAPPC11	-	+	-
LAMB2	-	+	-
EREG	-	+	-
MCM5	-	+	-
GABARAPL1	-	+	-
STAM	-	+	-
IQCD	-	+	-
MGAT2	-	+	-
YIPF5	-	+	-
LRRC8E	-	+	-
GEM	-	+	-
SF3B1	-	+	-
MED4	-	+	-
BRP44L	-	+	-
TXLNA	-	+	-
UBR2	-	+	-
LSM3	-	+	-
FAM20B	-	+	-
MIR3655	-	+	-
HCFC1	-	+	-
PPIL2	-	+	-
ABCB6	-	+	-
ITPR2	-	+	-
ENOSF1	-	+	-
SLC2A1	-	+	-
SCO1	-	+	-
NCAPH	-	+	-
SCAND2	-	+	-
KDELC1	-	+	-
GNPDA1	-	+	-
ENO1-AS1	-	+	-
HIST1H2BN	-	+	-
ZNF192	-	+	-
LATS1	-	+	-
IRF3	-	+	-
UTP6	-	+	-
CKLF-CMTM1	-	+	-
CKLF	-	+	-
LOC100506083	-	+	-
MON2	-	+	-
DCUN1D3	-	+	-
ATXN1	-	+	-
SSFA2	-	+	-
HIST1H2AM	-	+	-
ARID5A	-	+	-
CEP68	-	+	-
FAM134C	-	+	-
QSOX1	-	+	-
TNFSF9	-	+	-
LYN	-	+	-
NDUFAF6	-	+	-
RNF181	-	+	-
DNMT3B	-	+	-
KATNA1	-	+	-
MTMR10	-	+	-
HS3ST1	-	+	-
KLLN	-	+	-
TDRKH	-	+	-
MYO6	-	+	-
[truncated: 1,083 more rows]

## Sheet: Fig. 4H. TAF2-bound genes
Tag dentsity of TBP ChIP-seq signal for TAF2-bound genes in Fig 4H
Gene ID	Tag density_0hr (Reads/32.496841 M)	Tag density_6hr (Reads/27.528277 M)	Tag_24hr (Reads/27.464334 M)	log RPKM_0 hr	log RPKM_6 hr	log RPKM_24 hr
NOTCH2	0.5539	0.181631	0.109233	-0.256569	-0.740809	-0.961648
ALKBH3	1.01548	1.99795	1.85695	0.00667279	0.300584	0.268801
ARHGAP29	4.76969	2.36121	1.74772	0.678491	0.373134	0.242472
MAP2K1	2.36946	1.19877	0.873861	0.37465	0.0787349	-0.0585578
CPEB4	1.93865	1.41673	0.728217	0.287499	0.151286	-0.137739
METTL2A	0.27695	0.0363263	0.109233	-0.557599	-1.43978	-0.961648
API5	2.61564	1.3804	1.0195	0.417578	0.140005	0.00838896
AHNAK2	3.63112	1.99795	1.42002	0.560041	0.300584	0.152296
GSS	4.58506	2.32488	1.82054	0.661345	0.366401	0.260201
MAP2K3	4.03116	2.2159	1.60208	0.60543	0.345551	0.204684
SUGT1	3.29263	1.85264	1.31079	0.517543	0.267791	0.117533
SNHG3	6.18522	3.70528	2.62158	0.791355	0.568821	0.418563
TMEM50B	3.69267	1.34407	1.56567	0.56734	0.128423	0.194699
KIAA0195	0.984711	2.17958	1.56567	-0.00669117	0.338372	0.194699
XPOT	2.36946	1.56203	1.0195	0.37465	0.193689	0.00838896
XBP1	6.33908	4.35915	2.73081	0.802026	0.639402	0.436292
TFRC	4.92356	3.92324	2.14824	0.692279	0.593645	0.332083
RANBP3	1.01548	1.77999	1.60208	0.00667279	0.250417	0.204684
SELT	3.41572	1.45305	1.49285	0.533482	0.162281	0.174015
GNAI2	5.93904	2.97876	2.62158	0.773716	0.474035	0.418563
EIF3J	3.53881	1.99795	1.56567	0.548857	0.300584	0.194699
ZCCHC4	0.953939	1.81631	1.49285	-0.0204795	0.259191	0.174015
SMURF2	4.15425	3.08773	1.85695	0.618493	0.48964	0.268801
RPS16	5.539	3.5963	2.47594	0.743431	0.555856	0.39374
STX12	2.92336	1.16244	1.31079	0.465882	0.0653709	0.117533
TIFA	2.18483	1.45305	0.983093	0.339417	0.162281	-0.00740531
FBXO21	2.49255	1.81631	1.12874	0.396644	0.259191	0.0525926
ATP1B3	3.69267	2.36121	1.6749	0.56734	0.373134	0.223989
CCNC	5.41591	3.48732	2.47594	0.733672	0.542492	0.39374
EFNB1	2.98491	1.48938	1.38361	0.474931	0.173005	0.141015
APLP2	3.44649	1.85264	1.60208	0.537377	0.267791	0.204684
ZNF252P-AS1	3.75421	1.96162	1.74772	0.574519	0.292615	0.242472
KLF10	5.41591	3.23304	2.54876	0.733672	0.509611	0.406329
DUSP4	4.40043	2.72447	2.07542	0.643495	0.435282	0.317106
SERTAD2	2.15406	2.32488	1.0195	0.333257	0.366401	0.00838896
CDC42EP1	2.92336	1.81631	1.38361	0.465882	0.259191	0.141015
SNHG8	3.75421	2.39753	1.78413	0.574519	0.379765	0.251427
CRLS1	5.50823	3.55998	2.62158	0.741012	0.551447	0.418563
PPAP2B	2.67718	1.27142	1.27438	0.427678	0.104289	0.105299
BTG2	4.03116	3.12406	1.92978	0.60543	0.494719	0.285507
TAF12	2.95413	1.45305	1.42002	0.47043	0.162281	0.152296
SESN2	4.92356	3.19671	2.36671	0.692279	0.504704	0.374144
TRAPPC6B	3.3234	1.96162	1.60208	0.521583	0.292615	0.204684
CCRN4L	5.84672	2.94243	2.84005	0.766912	0.468706	0.453326
GOT1	7.78537	5.5216	3.78673	0.891279	0.742065	0.578264
RPL27A	4.15425	2.57917	2.03901	0.618493	0.411479	0.309419
CCDC6	4.06193	2.2159	2.0026	0.608733	0.345551	0.301594
PLSCR1	2.43101	1.23509	1.20156	0.385786	0.0916999	0.0797449
RTN4	3.01568	2.43386	1.49285	0.479385	0.386296	0.174015
MRPS31P3	1.32321	1.3804	0.655395	0.121627	0.140005	-0.183497
TUFT1	5.29282	3.85059	2.62158	0.723687	0.585527	0.418563
SLC30A6	3.81576	2.36121	1.89336	0.581581	0.373134	0.277234
FLNB	2.70796	1.19877	1.3472	0.432642	0.0787349	0.129433
DANCR	2.98491	1.77999	1.49285	0.474931	0.250417	0.174015
RPL35	5.63132	5.23098	2.84005	0.75061	0.718583	0.453326
TPRN	4.61583	3.37834	2.33029	0.66425	0.528704	0.367411
LOC100507246	4.89278	3.26937	2.47594	0.689556	0.514463	0.39374
KHDRBS3	1.50784	1.30775	0.764628	0.178355	0.116523	-0.11655
PFDN5	1.50784	1.23509	0.764628	0.178355	0.0916999	-0.11655
HYOU1	3.66189	2.97876	1.85695	0.563706	0.474035	0.268801
CDH1	4.27734	2.61549	2.18465	0.631174	0.417553	0.339382
ARF4	4.27734	3.05141	2.18465	0.631174	0.4845	0.339382
RALA	1.04626	1.56203	1.45643	0.0196378	0.193689	0.163291
SLC31A1	1.84633	1.05346	0.946682	0.26631	0.022619	-0.0237957
HSPD1	6.30831	4.17752	3.24057	0.799913	0.620919	0.510621
SLC7A5	2.67718	1.56203	1.38361	0.427678	0.193689	0.141015
FAM60A	3.23108	1.63468	1.6749	0.509348	0.213433	0.223989
RBM45	2.52332	1.08979	1.31079	0.401973	0.0373422	0.117533
HSD17B12	2.52332	1.67101	1.31079	0.401973	0.222979	0.117533
STK17B	3.29263	2.0706	1.71131	0.517543	0.316096	0.233329
SUMO2	2.43101	2.39753	1.27438	0.385786	0.379765	0.105299
RAB11FIP1	4.09271	4.03222	2.14824	0.61201	0.605544	0.332083
RAP2B	2.2156	1.59836	1.16515	0.345491	0.203674	0.0663809
TOMM6	2.55409	1.63468	1.3472	0.407237	0.213433	0.129433
PLEKHO2	2.27714	1.19877	1.20156	0.357391	0.0787349	0.0797449
FAM108B1	4.89278	3.08773	2.58517	0.689556	0.48964	0.412489
GALNT10	4.06193	3.48732	2.14824	0.608733	0.542492	0.332083
METRNL	4.73892	3.451	2.51235	0.67568	0.537945	0.40008
NUP133	2.67718	1.5257	1.42002	0.427678	0.18347	0.152296
BCL2L11	5.60054	4.35915	2.98569	0.74823	0.639402	0.475045
PEX7	0.953939	1.41673	1.27438	-0.0204795	0.151286	0.105299
LOC100506668	4.21579	2.03427	2.25747	0.624879	0.308409	0.353623
ANXA5	6.86221	3.70528	3.6775	0.836464	0.568821	0.565552
PLAGL2	6.0929	3.05141	3.27698	0.784824	0.4845	0.515473
RPLP1	5.66209	3.95956	3.05851	0.752977	0.597647	0.48551
MDH2	2.49255	1.99795	1.3472	0.396644	0.300584	0.129433
TAF1D	4.30811	2.83345	2.33029	0.634287	0.452316	0.367411
PRPSAP2	1.47707	1.08979	0.801039	0.1694	0.0373422	-0.0963464
PCNX	1.47707	1.12611	0.801039	0.1694	0.0515827	-0.0963464
RPL24	2.95413	2.0706	1.60208	0.47043	0.316096	0.204684
SC5DL	2.95413	2.10692	1.60208	0.47043	0.323649	0.204684
NCOR1	2.27714	1.5257	1.23797	0.357391	0.18347	0.0927098
PNRC2	4.73892	3.16039	2.58517	0.67568	0.49974	0.412489
IMP3	2.80027	2.2159	1.52926	0.4472	0.345551	0.18448
HADHB	2.46178	1.41673	1.3472	0.391249	0.151286	0.129433
METAP2	4.58506	2.54284	2.51235	0.661345	0.405319	0.40008
REEP5	2.12328	1.3804	1.16515	0.327008	0.140005	0.0663809
WARS2	3.04645	1.67101	1.6749	0.483794	0.222979	0.223989
LOC100129858	2.18483	1.16244	1.20156	0.339417	0.0653709	0.0797449
PPP2R2A	4.03116	3.05141	2.22106	0.60543	0.4845	0.346561
PHGDH	2.30792	1.45305	1.27438	0.36322	0.162281	0.105299
SOWAHC	2.7695	1.92529	1.52926	0.442401	0.284497	0.18448
RMND5B	2.95413	1.59836	1.63849	0.47043	0.203674	0.214443
SUB1	3.01568	1.96162	1.6749	0.479385	0.292615	0.223989
ANO6	1.50784	1.19877	0.83745	0.178355	0.0787349	-0.0770412
PPP3CC	1.50784	1.19877	0.83745	0.178355	0.0787349	-0.0770412
UBE2D4	1.50784	1.34407	0.83745	0.178355	0.128423	-0.0770412
TXN	5.16973	5.15833	2.87646	0.713468	0.712509	0.458858
ADPRHL2	0.984711	1.41673	1.27438	-0.00669117	0.151286	0.105299
EHD4	2.67718	2.03427	1.49285	0.427678	0.308409	0.174015
ZNF414	3.84653	2.28856	2.14824	0.585069	0.359562	0.332083
RPL31	7.41611	5.08568	4.15084	0.870176	0.706349	0.618136
NQO2	3.04645	1.63468	1.71131	0.483794	0.213433	0.233329
PRIC285	1.23089	1.01714	0.691806	0.0902188	0.007379	-0.160015
C1orf63	3.75421	2.39753	2.11183	0.574519	0.379765	0.324659
DUSP5	5.10819	4.1412	2.87646	0.708267	0.617126	0.458858
AKR1A1	2.58487	1.41673	1.45643	0.412438	0.151286	0.163291
ACSL3	4.70815	2.47019	2.65799	0.67285	0.39273	0.424554
KLF5	4.95433	3.92324	2.80364	0.694985	0.593645	0.447722
HNRNPA1P10	5.38514	5.08568	3.05851	0.731197	0.706349	0.48551
DARS2	1.60016	1.27142	0.910271	0.204162	0.104289	-0.0408291
HARS	1.6617	1.5257	0.946682	0.220553	0.18347	-0.0237957
HNRNPH1	6.76989	4.90405	3.85955	0.830582	0.690555	0.586537
PIGL	4.27734	2.57917	2.43953	0.631174	0.411479	0.387306
DCPS	1.72324	1.45305	0.983093	0.236347	0.162281	-0.00740531
CSNK1A1	2.61564	2.2159	1.49285	0.417578	0.345551	0.174015
NUFIP2	8.98549	5.99384	5.13393	0.953542	0.777705	0.71045
POLH	2.73873	1.88897	1.56567	0.437549	0.276224	0.194699
SLC39A4	4.76969	2.83345	2.73081	0.678491	0.452316	0.436292
ATF7IP2	3.23108	2.50651	1.85695	0.509348	0.39907	0.268801
KIF11	2.2156	1.16244	1.27438	0.345491	0.0653709	0.105299
TRA2A	2.33869	1.92529	1.3472	0.368972	0.284497	0.129433
ZDHHC17	2.58487	2.43386	1.49285	0.412438	0.386296	0.174015
HMGCL	0.923167	0.835505	1.16515	-0.0347199	-0.0780512	0.0663809
DHX36	2.64641	2.03427	1.52926	0.422657	0.308409	0.18448
RPS3A	5.47746	4.03222	3.16774	0.738579	0.605544	0.50075
COX10	0.953939	0.98081	1.20156	-0.0204795	-0.00841527	0.0797449
CCDC58	0.953939	1.12611	1.20156	-0.0204795	0.0515827	0.0797449
GOPC	0.953939	1.5257	1.20156	-0.0204795	0.18347	0.0797449
EIF3L	1.38475	1.19877	0.801039	0.141371	0.0787349	-0.0963464
PSMD5	2.83104	2.17958	1.63849	0.451947	0.338372	0.214443
MPDU1	2.89259	2.14325	1.6749	0.461287	0.331073	0.223989
IFI6	1.50784	0.799178	0.873861	0.178355	-0.0973563	-0.0585578
RPS10-NUDT3	3.13877	2.28856	1.82054	0.496759	0.359562	0.260201
PARK7	5.20051	4.94037	3.0221	0.716046	0.69376	0.480309
MALT1	3.63112	2.61549	2.11183	0.560041	0.417553	0.324659
TRIB1	8.12387	6.17547	4.73341	0.909763	0.79067	0.675174
MIR632	2.36946	1.5257	1.38361	0.37465	0.18347	0.141015
WSB1	8.24696	4.8314	4.84264	0.916294	0.684073	0.685083
MYLIP	10.3087	6.68404	6.08061	1.0132	0.825039	0.783947
BEX2	2.09251	1.41673	1.23797	0.320668	0.151286	0.0927098
PYGB	1.96942	1.30775	1.16515	0.294339	0.116523	0.0663809
CRBN	1.78479	1.34407	1.05591	0.251587	0.128423	0.0236289
MIR3615	11.6627	6.79302	6.91806	1.0668	0.832063	0.839985
SLC1A5	7.47765	5.19466	4.44212	0.873765	0.715557	0.647591
SUFU	6.61603	4.2865	3.93237	0.820597	0.632103	0.594655
RPL26	4.27734	2.65182	2.54876	0.631174	0.423544	0.406329
RPL29	3.78498	3.30569	2.25747	0.578064	0.519262	0.353623
FDXR	6.15444	4.17752	3.6775	0.789189	0.620919	0.565552
PIK3R1	3.04645	1.99795	1.82054	0.483794	0.300584	0.260201
RAB17	2.80027	1.45305	1.6749	0.4472	0.162281	0.223989
CDC34	2.61564	2.03427	1.56567	0.417578	0.308409	0.194699
RPL5	4.9851	3.88691	2.98569	0.697674	0.589605	0.475045
DCBLD2	7.41611	7.7375	4.44212	0.870176	0.888601	0.647591
BZW2	4.80047	3.41467	2.87646	0.681283	0.533349	0.458858
RPL7	4.67738	4.50446	2.80364	0.670002	0.653643	0.447722
PARL	2.24637	1.67101	1.3472	0.351482	0.222979	0.129433
ETAA1	1.01548	1.23509	1.23797	0.00667279	0.0916999	0.0927098
RPS4X	4.24657	3.12406	2.54876	0.628038	0.494719	0.406329
SEPW1	4.12348	2.25223	2.47594	0.615264	0.352613	0.39374
UBA52	2.00019	1.27142	1.20156	0.301072	0.104289	0.0797449
ZNF622	1.93865	1.74366	1.16515	0.287499	0.241462	0.0663809
RPS11	5.20051	3.41467	3.13133	0.716046	0.533349	0.495729
ZWILCH	6.6468	5.30364	4.00519	0.822613	0.724574	0.602624
TSC1	9.17012	7.15628	5.53445	0.962375	0.854687	0.743075
NBR2	1.44629	1.16244	0.873861	0.160257	0.0653709	-0.0585578
RPL15	3.96962	3.66895	2.40312	0.598749	0.564542	0.380775
USP36	3.72344	3.74161	2.25747	0.570944	0.573058	0.353623
COX5B	3.29263	1.67101	2.0026	0.517543	0.222979	0.301594
CBX4	4.30811	3.19671	2.62158	0.634287	0.504704	0.418563
DPM1	4.12348	2.43386	2.51235	0.615264	0.386296	0.40008
ACTR3	3.93884	2.94243	2.40312	0.595369	0.468706	0.380775
HIF1A	2.80027	2.28856	1.71131	0.4472	0.359562	0.233329
GNAI3	2.80027	2.17958	1.71131	0.4472	0.338372	0.233329
TNPO3	3.69267	2.03427	2.25747	0.56734	0.308409	0.353623
TGS1	3.63112	3.34202	2.22106	0.560041	0.524009	0.346561
C2orf44	1.72324	1.23509	1.05591	0.236347	0.0916999	0.0236289
EIF5	5.81595	4.39548	3.56826	0.764621	0.643006	0.552457
MESDC2	1.60016	1.30775	0.983093	0.204162	0.116523	-0.00740531
SEC31A	2.36946	1.59836	1.45643	0.37465	0.203674	0.163291
RPS24	4.49274	3.66895	2.76723	0.652512	0.564542	0.442045
RPL36A	2.24637	1.88897	1.38361	0.351482	0.276224	0.141015
EIF3A	5.96981	4.64976	3.6775	0.775961	0.667431	0.565552
CHKA	2.89259	2.10692	1.78413	0.461287	0.323649	0.251427
RPL19	5.47746	4.10487	3.38621	0.738579	0.613299	0.529714
NDUFAF1	3.41572	2.17958	2.11183	0.533482	0.338372	0.324659
KIF5B	2.00019	1.56203	1.23797	0.301072	0.193689	0.0927098
SFN	2.64641	1.48938	1.63849	0.422657	0.173005	0.214443
SIK1	1.29243	0.98081	0.801039	0.111408	-0.00841527	-0.0963464
WDR89	4.86201	3.70528	3.0221	0.686816	0.568821	0.480309
TNFRSF12A	3.63112	2.94243	2.25747	0.560041	0.468706	0.353623
TAOK3	2.40023	1.59836	1.49285	0.380253	0.203674	0.174015
BPTF	2.33869	1.96162	1.45643	0.368972	0.292615	0.163291
ATAD2B	2.27714	1.5257	1.42002	0.357391	0.18347	0.152296
INTS5	3.3234	2.43386	2.07542	0.521583	0.386296	0.317106
FEM1C	2.73873	2.03427	1.71131	0.437549	0.308409	0.233329
RNF11	1.63093	1.30775	1.0195	0.212435	0.116523	0.00838896
CSRP1	3.78498	2.72447	2.36671	0.578064	0.435282	0.374144
PTDSS1	10.1856	6.93832	6.3719	1.00799	0.841254	0.804269
PKM	12.6474	11.0432	7.93757	1.102	1.04309	0.899687
PTEN	4.52352	3.70528	2.84005	0.655476	0.568821	0.453326
MYO19	2.43101	2.03427	1.52926	0.385786	0.308409	0.18448
KDM5C	2.43101	2.39753	1.52926	0.385786	0.379765	0.18448
MNF1	0.923167	1.48938	1.09233	-0.0347199	0.173005	0.0383522
ETNK1	2.24637	1.34407	1.42002	0.351482	0.128423	0.152296
ORC4	1.72324	1.48938	1.09233	0.236347	0.173005	0.0383522
MRPL51	1.72324	1.88897	1.09233	0.236347	0.276224	0.0383522
PRRC2A	5.04664	4.17752	3.20416	0.703003	0.620919	0.505714
GLUL	4.92356	3.16039	3.13133	0.692279	0.49974	0.495729
LOC100499484-C9ORF174	2.46178	1.27142	1.56567	0.391249	0.104289	0.194699
MKRN1	1.20012	1.16244	0.764628	0.0792235	0.0653709	-0.11655
PPP2R4	2.40023	2.68814	1.52926	0.380253	0.429453	0.18448
GPRC5A	2.80027	2.39753	1.78413	0.4472	0.379765	0.251427
ID2	4.21579	4.32283	2.6944	0.624879	0.635768	0.430463
SEC23A	1.13857	1.23509	0.728217	0.0563606	0.0916999	-0.137739
EXOSC4	2.27714	2.17958	1.45643	0.357391	0.338372	0.163291
CEBPG	3.41572	3.52365	2.18465	0.533482	0.546993	0.339382
TBC1D22A	3.41572	2.97876	2.18465	0.533482	0.474035	0.339382
NABP1	5.56977	3.99589	3.56826	0.745837	0.601614	0.552457
HIAT1	2.2156	2.0706	1.42002	0.345491	0.316096	0.152296
BAG3	4.03116	3.48732	2.58517	0.60543	0.542492	0.412489
PPP1R8	2.55409	1.5257	1.63849	0.407237	0.18347	0.214443
CSPP1	2.15406	1.59836	1.38361	0.333257	0.203674	0.141015
NSRP1	2.49255	1.34407	1.60208	0.396644	0.128423	0.204684
NOP56	6.61603	5.12201	4.26007	0.820597	0.70944	0.629417
MANF	4.06193	3.23304	2.62158	0.608733	0.509611	0.418563
RPP25L	2.03097	1.70734	1.31079	0.307703	0.232319	0.117533
SEC61G	2.98491	1.56203	1.92978	0.474931	0.193689	0.285507
NANS	3.26186	2.03427	2.11183	0.513465	0.308409	0.324659
WDR91	1.29243	1.01714	0.83745	0.111408	0.007379	-0.0770412
MRS2	1.29243	1.01714	0.83745	0.111408	0.007379	-0.0770412
HNRNPU	3.20031	2.39753	2.07542	0.505192	0.379765	0.317106
C17orf76-AS1	8.24696	6.10282	5.3524	0.916294	0.78553	0.728548
TBX3	4.9851	2.86978	3.24057	0.697674	0.457848	0.510621
SFXN1	1.04626	1.48938	1.20156	0.0196378	0.173005	0.0797449
AIMP2	1.23089	1.05346	0.801039	0.0902188	0.022619	-0.0963464
ANAPC16	1.01548	1.34407	1.16515	0.00667279	0.128423	0.0663809
RHPN2	2.46178	2.14325	1.60208	0.391249	0.331073	0.204684
RPL13	8.37004	7.51954	5.46163	0.922728	0.876191	0.737322
ACTR8	1.78479	1.30775	1.16515	0.251587	0.116523	0.0663809
SAP18	5.63132	5.95751	3.6775	0.75061	0.775065	0.565552
PHRF1	3.23108	2.43386	2.11183	0.509348	0.386296	0.324659
GDI2	3.23108	2.86978	2.11183	0.509348	0.457848	0.324659
SART3	1.44629	0.871831	0.946682	0.160257	-0.0595678	-0.0237957
NACA	3.10799	2.14325	2.03901	0.49248	0.331073	0.309419
YWHAG	3.38494	3.451	2.22106	0.529552	0.537945	0.346561
RPS19	5.60054	3.23304	3.6775	0.74823	0.509611	0.565552
C5orf28	2.2156	1.67101	1.45643	0.345491	0.222979	0.163291
ACYP2	1.38475	0.98081	0.910271	0.141371	-0.00841527	-0.0408291
TOB2	5.75441	4.21385	3.78673	0.76	0.624679	0.578264
TMBIM6	5.13896	4.06854	3.38621	0.710875	0.609439	0.529714
ELP3	2.43101	1.56203	1.60208	0.385786	0.193689	0.204684
RPL7L1	2.15406	1.81631	1.42002	0.333257	0.259191	0.152296
RPL36	5.63132	3.74161	3.71391	0.75061	0.573058	0.569831
RPL38	4.52352	3.95956	2.98569	0.655476	0.597647	0.475045
CPSF2	5.29282	3.99589	3.49544	0.723687	0.601614	0.543502
YWHAE	2.09251	1.88897	1.38361	0.320668	0.276224	0.141015
LINC00263	3.90807	3.30569	2.58517	0.591963	0.519262	0.412489
EIF4G1	2.86182	3.26937	1.89336	0.456642	0.514463	0.277234
MAGEF1	1.81556	1.74366	1.20156	0.259011	0.241462	0.0797449
BFAR	4.55429	3.19671	3.0221	0.658421	0.504704	0.480309
WDR75	2.46178	1.59836	1.63849	0.391249	0.203674	0.214443
ZFAND5	5.84672	4.9767	3.89596	0.766912	0.696942	0.590615
IRF2BPL	1.90788	2.17958	1.27438	0.280551	0.338372	0.105299
TAF15	5.66209	4.75874	3.78673	0.752977	0.677492	0.578264
C22orf40	1.41552	0.799178	0.946682	0.150917	-0.0973563	-0.0237957
POLR2C	1.63093	1.41673	1.09233	0.212435	0.151286	0.0383522
MOCOS	1.63093	1.34407	1.09233	0.212435	0.128423	0.0383522
CHCHD2	2.55409	1.88897	1.71131	0.407237	0.276224	0.233329
ISCA1	2.55409	1.99795	1.71131	0.407237	0.300584	0.233329
DOHH	5.539	3.99589	3.71391	0.743431	0.601614	0.569831
SETD5	7.38533	6.86567	4.95188	0.86837	0.836683	0.69477
C11orf24	2.98491	1.77999	2.0026	0.474931	0.250417	0.301594
SF3B4	2.06174	1.3804	1.38361	0.314234	0.140005	0.141015
TAF4	4.12348	5.01303	2.76723	0.615264	0.7001	0.442045
RPL23	5.47746	3.52365	3.6775	0.738579	0.546993	0.565552
CSNK1G3	4.55429	3.70528	3.05851	0.658421	0.568821	0.48551
POMP	1.01548	1.05346	1.12874	0.00667279	0.022619	0.0525926
ZNF638	0.984711	1.41673	1.09233	-0.00669117	0.151286	0.0383522
JUN	4.21579	3.99589	2.84005	0.624879	0.601614	0.453326
MKRN2	2.2156	1.88897	1.49285	0.345491	0.276224	0.174015
ATP5J2-PTCD1	4.15425	2.14325	2.80364	0.618493	0.331073	0.447722
PMPCA	1.07703	0.799178	0.728217	0.0322269	-0.0973563	-0.137739
EMC9	2.36946	2.50651	1.60208	0.37465	0.39907	0.204684
CPNE1	2.30792	2.17958	1.56567	0.36322	0.338372	0.194699
RCHY1	1.6617	1.45305	1.12874	0.220553	0.162281	0.0525926
SNRPB2	1.23089	1.70734	0.83745	0.0902188	0.232319	-0.0770412
DDX1	2.24637	2.25223	1.52926	0.351482	0.352613	0.18448
STK17A	4.64661	3.451	3.16774	0.667136	0.537945	0.50075
CETN3	3.41572	2.10692	2.33029	0.533482	0.323649	0.367411
RPS3	4.21579	3.19671	2.87646	0.624879	0.504704	0.458858
CEP350	1.60016	1.41673	1.09233	0.204162	0.151286	0.0383522
RPL18	5.75441	3.99589	3.93237	0.76	0.601614	0.594655
SRP68	2.7695	2.2159	1.89336	0.442401	0.345551	0.277234
QRICH1	2.7695	2.54284	1.89336	0.442401	0.405319	0.277234
NFU1	1.38475	0.944483	0.946682	0.141371	-0.0248057	-0.0237957
TRA2B	1.96942	2.03427	1.3472	0.294339	0.308409	0.129433
SERPINB8	1.96942	1.30775	1.3472	0.294339	0.116523	0.129433
CDKN2AIPNL	1.96942	1.3804	1.3472	0.294339	0.140005	0.129433
ATP6V1G1	3.13877	2.65182	2.14824	0.496759	0.423544	0.332083
TAB1	1.16934	0.908157	0.801039	0.0679425	-0.041839	-0.0963464
UBAC2	2.70796	2.54284	1.85695	0.432642	0.405319	0.268801
KAT8	2.12328	1.45305	1.45643	0.327008	0.162281	0.163291
RPL10	5.20051	5.19466	3.56826	0.716046	0.715557	0.552457
ASH2L	1.53861	1.85264	1.05591	0.187129	0.267791	0.0236289
ATG4D	1.53861	1.34407	1.05591	0.187129	0.128423	0.0236289
HNRNPA0	4.40043	3.48732	3.0221	0.643495	0.542492	0.480309
ECD	1.32321	1.16244	0.910271	0.121627	0.0653709	-0.0408291
AASDH	2.43101	2.28856	1.6749	0.385786	0.359562	0.223989
RBCK1	2.80027	2.94243	1.92978	0.4472	0.468706	0.285507
MRPL49	2.95413	2.14325	2.03901	0.47043	0.331073	0.309419
RPL11	7.01607	4.25018	4.84264	0.846094	0.628407	0.685083
TADA2A	1.47707	1.19877	1.0195	0.1694	0.0787349	0.00838896
C3orf19	2.2156	1.67101	1.52926	0.345491	0.222979	0.18448
SLC35A1	3.10799	2.79712	2.14824	0.49248	0.446712	0.332083
COA1	2.00019	1.5257	1.38361	0.301072	0.18347	0.141015
C21orf91	5.63132	3.92324	3.89596	0.75061	0.593645	0.590615
NUS1	1.04626	0.799178	1.12874	0.0196378	-0.0973563	0.0525926
TRIM25	8.67777	6.93832	6.00779	0.938408	0.841254	0.778715
CLN5	1.26166	1.08979	0.873861	0.100943	0.0373422	-0.0585578
GTSF1	2.30792	1.77999	1.60208	0.36322	0.250417	0.204684
PCK2	4.92356	4.25018	3.42262	0.692279	0.628407	0.534359
TPP2	2.46178	2.10692	1.71131	0.391249	0.323649	0.233329
MTHFS	1.56938	1.3804	1.09233	0.195729	0.140005	0.0383522
ANP32E	5.539	4.21385	3.85955	0.743431	0.624679	0.586537
EPB41L4A-AS1	3.44649	2.83345	2.40312	0.537377	0.452316	0.380775
TSPAN17	1.87711	2.57917	1.31079	0.273489	0.411479	0.117533
LOC93622	1.35398	1.34407	0.946682	0.131612	0.128423	-0.0237957
IVD	2.18483	1.56203	1.52926	0.339417	0.193689	0.18448
TMED9	1.50784	1.67101	1.05591	0.178355	0.222979	0.0236289
COQ3	1.50784	1.27142	1.05591	0.178355	0.104289	0.0236289
MED1	1.6617	1.48938	1.16515	0.220553	0.173005	0.0663809
GADD45A	5.539	4.90405	3.89596	0.743431	0.690555	0.590615
THAP7-AS1	2.43101	1.99795	1.71131	0.385786	0.300584	0.233329
RPL18A	7.44688	6.53873	5.24316	0.871974	0.815493	0.719593
ZBTB9	1.44629	0.98081	1.0195	0.160257	-0.00841527	0.00838896
MCL1	4.49274	3.70528	3.16774	0.652512	0.568821	0.50075
NOSIP	3.20031	2.47019	2.25747	0.505192	0.39273	0.353623
UNC5B	2.2156	1.34407	1.56567	0.345491	0.128423	0.194699
SLFN5	6.95452	6.72036	4.91547	0.842267	0.827393	0.691565
MTIF3	2.52332	2.47019	1.78413	0.401973	0.39273	0.251427
GLG1	2.67718	3.12406	1.89336	0.427678	0.494719	0.277234
CARD8	0.83085	0.799178	0.618985	-0.0804774	-0.0973563	-0.20832
TBRG1	1.84633	1.19877	1.31079	0.26631	0.0787349	0.117533
ENDOD1	1.23089	1.08979	0.873861	0.0902188	0.0373422	-0.0585578
RPS15	4.15425	3.77793	2.94928	0.618493	0.577254	0.469716
2023-03-06	2.55409	2.68814	1.82054	0.407237	0.429453	0.260201
SLTM	2.55409	2.57917	1.82054	0.407237	0.411479	0.260201
GTPBP8	2.09251	1.48938	1.49285	0.320668	0.173005	0.174015
TRIM4	1.93865	1.16244	1.38361	0.287499	0.0653709	0.141015
CENPO	1.63093	1.74366	1.16515	0.212435	0.241462	0.0663809
CDC42	1.63093	1.27142	1.16515	0.212435	0.104289	0.0663809
DNAJC3	2.80027	2.17958	2.0026	0.4472	0.338372	0.301594
DEPDC5	2.64641	2.2159	1.89336	0.422657	0.345551	0.277234
RPL8	10.4318	7.99178	7.46423	1.01836	0.902644	0.872985
SNHG4	2.18483	1.48938	1.56567	0.339417	0.173005	0.194699
SSR4	1.04626	0.98081	1.09233	0.0196378	-0.00841527	0.0383522
SIN3B	1.04626	1.34407	1.09233	0.0196378	0.128423	0.0383522
SNX1	1.04626	1.45305	1.09233	0.0196378	0.162281	0.0383522
STXBP2	1.01548	1.19877	1.05591	0.00667279	0.0787349	0.0236289
CUTC	2.27714	2.32488	1.63849	0.357391	0.366401	0.214443
RGS16	3.69267	3.66895	2.65799	0.56734	0.564542	0.424554
RNF34	3.69267	2.03427	2.65799	0.56734	0.308409	0.424554
SCFD1	1.26166	0.871831	0.910271	0.100943	-0.0595678	-0.0408291
GOSR1	1.26166	1.27142	0.910271	0.100943	0.104289	-0.0408291
PHLDA1	4.33888	4.57711	3.13133	0.637378	0.660592	0.495729
PCF11	3.3234	2.9061	2.40312	0.521583	0.463311	0.380775
RPL9	4.9851	3.95956	3.60468	0.697674	0.597647	0.556866
TUBGCP5	2.2156	1.77999	1.60208	0.345491	0.250417	0.204684
ADM	6.33908	5.48527	4.58777	0.802026	0.739198	0.661601
DDX46	1.50784	1.48938	1.09233	0.178355	0.173005	0.0383522
SERINC5	2.46178	1.88897	1.78413	0.391249	0.276224	0.251427
HNRNPA1L2	0.861622	0.617547	0.655395	-0.0646831	-0.20933	-0.183497
XRCC6	1.90788	1.12611	1.38361	0.280551	0.0515827	0.141015
DNTTIP2	1.90788	1.77999	1.38361	0.280551	0.250417	0.141015
COQ5	1.35398	1.16244	0.983093	0.131612	0.0653709	-0.00740531
DCAF8	2.55409	1.99795	1.85695	0.407237	0.300584	0.268801
ACAP2	4.80047	4.8314	3.49544	0.681283	0.684073	0.543502
ZCCHC3	2.00019	2.03427	1.45643	0.301072	0.308409	0.163291
IPO9	1.60016	1.56203	1.16515	0.204162	0.193689	0.0663809
RSF1	2.64641	1.3804	1.92978	0.422657	0.140005	0.285507
NAPRT1	1.44629	1.77999	1.05591	0.160257	0.250417	0.0236289
MAP1LC3B	8.77008	6.42975	6.40831	0.943004	0.808194	0.806744
COX14	2.73873	2.79712	2.0026	0.437549	0.446712	0.301594
KIAA1432	2.33869	1.88897	1.71131	0.368972	0.276224	0.233329
ANKRD13A	2.98491	1.99795	2.18465	0.474931	0.300584	0.339382
FTL	3.23108	2.9061	2.36671	0.509348	0.463311	0.374144
RELB	2.83104	2.61549	2.07542	0.451947	0.417553	0.317106
RPL37A	6.49294	5.08568	4.76982	0.812441	0.706349	0.678502
S100A14	4.30811	4.39548	3.16774	0.634287	0.643006	0.50075
CD59	1.13857	1.19877	0.83745	0.0563606	0.0787349	-0.0770412
WASF2	2.7695	2.86978	2.03901	0.442401	0.457848	0.309419
SFT2D3	2.61564	2.32488	1.92978	0.417578	0.366401	0.285507
PMAIP1	5.96981	5.81221	4.40571	0.775961	0.764341	0.644016
ELL2	1.72324	1.70734	1.27438	0.236347	0.232319	0.105299
ALG2	2.95413	2.14325	2.18465	0.47043	0.331073	0.339382
PIM3	8.73931	7.8828	6.48113	0.941477	0.896681	0.811651
C1orf123	1.81556	1.23509	1.3472	0.259011	0.0916999	0.129433
TRIM27	1.81556	1.48938	1.3472	0.259011	0.173005	0.129433
ZNF121	1.56938	1.59836	1.16515	0.195729	0.203674	0.0663809
ZNF317	1.32321	1.77999	0.983093	0.121627	0.250417	-0.00740531
PSMB5	1.04626	1.08979	1.05591	0.0196378	0.0373422	0.0236289
MRPS9	1.04626	1.74366	1.05591	0.0196378	0.241462	0.0236289
HNRNPH3	11.8473	9.37218	8.84784	1.07362	0.971841	0.946837
EXOC8	1.16934	1.19877	0.873861	0.0679425	0.0787349	-0.0585578
SPAG9	3.26186	3.01508	2.43953	0.513465	0.479299	0.387306
MPLKIP	3.26186	2.86978	2.43953	0.513465	0.457848	0.387306
CCDC43	1.50784	1.59836	1.12874	0.178355	0.203674	0.0525926
TMEM18	2.7695	2.25223	2.07542	0.442401	0.352613	0.317106
MT1E	5.04664	4.64976	3.78673	0.703003	0.667431	0.578264
POR	7.90846	6.06649	5.93497	0.898092	0.782937	0.773419
EPHA2	2.86182	2.65182	2.14824	0.456642	0.423544	0.332083
NOL11	3.53881	3.19671	2.65799	0.548857	0.504704	0.424554
RPAIN	2.61564	2.83345	1.96619	0.417578	0.452316	0.293625
CNBP	4.06193	4.94037	3.05851	0.608733	0.69376	0.48551
KCNQ1OT1	3.38494	2.94243	2.54876	0.529552	0.468706	0.406329
RHOF	1.78479	1.70734	1.3472	0.251587	0.232319	0.129433
FAM160A2	1.44629	1.34407	1.09233	0.160257	0.128423	0.0383522
TPD52L2	2.98491	2.79712	2.25747	0.474931	0.446712	0.353623
UBB	4.18502	4.61344	3.16774	0.621698	0.664025	0.50075
COQ9	1.96942	1.63468	1.49285	0.294339	0.213433	0.174015
GFPT1	1.96942	2.14325	1.49285	0.294339	0.331073	0.174015
RAD23A	2.40023	2.17958	1.82054	0.380253	0.338372	0.260201
ACP2	2.49255	2.65182	1.89336	0.396644	0.423544	0.277234
RANBP10	4.21579	2.57917	3.20416	0.624879	0.411479	0.505714
UFL1	1.72324	1.12611	1.31079	0.236347	0.0515827	0.117533
GNL3	3.01568	3.19671	2.29388	0.479385	0.504704	0.360571
EMC2	2.24637	2.28856	1.71131	0.351482	0.359562	0.233329
SENP6	2.86182	2.36121	2.18465	0.456642	0.373134	0.339382
STRADA	2.43101	1.77999	1.85695	0.385786	0.250417	0.268801
C19orf43	1.47707	1.59836	1.12874	0.1694	0.203674	0.0525926
SLC30A3	1.47707	1.23509	1.12874	0.1694	0.0916999	0.0525926
KLHL11	1.47707	1.70734	1.12874	0.1694	0.232319	0.0525926
MRPL16	2.00019	1.77999	1.52926	0.301072	0.250417	0.18448
AMZ2	2.00019	2.61549	1.52926	0.301072	0.417553	0.18448
ZBED5	2.52332	3.16039	1.92978	0.401973	0.49974	0.285507
GLYCTK	1.04626	1.08979	1.0195	0.0196378	0.0373422	0.00838896
AKIRIN2	3.23108	2.54284	2.47594	0.509348	0.405319	0.39374
EXOSC8	1.6617	1.23509	1.27438	0.220553	0.0916999	0.105299
VMP1	2.80027	2.7608	2.14824	0.4472	0.441035	0.332083
SS18	2.80027	2.17958	2.14824	0.4472	0.338372	0.332083
C14orf135	2.27714	1.5257	1.74772	0.357391	0.18347	0.242472
MTHFD2	5.87749	7.01097	4.51495	0.769192	0.845778	0.654653
IMPAD1	1.32321	1.3804	1.0195	0.121627	0.140005	0.00838896
PPP2R1B	1.01548	0.799178	0.983093	0.00667279	-0.0973563	-0.00740531
RPS6	6.98529	5.88486	5.38881	0.844185	0.769736	0.731493
RBBP6	2.92336	2.97876	2.25747	0.465882	0.474035	0.353623
C14orf101	3.01568	2.17958	2.33029	0.479385	0.338372	0.367411
NFAT5	2.30792	3.19671	1.78413	0.36322	0.504704	0.251427
RPL7A	3.90807	2.9061	3.0221	0.591963	0.463311	0.480309
DPY30	1.60016	1.5257	1.23797	0.204162	0.18347	0.0927098
FBXO28	1.60016	1.56203	1.23797	0.204162	0.193689	0.0927098
E2F3	1.60016	1.81631	1.23797	0.204162	0.259191	0.0927098
ARF6	2.49255	2.17958	1.92978	0.396644	0.338372	0.285507
PTAR1	1.69247	1.30775	1.31079	0.228522	0.116523	0.117533
RBM39	5.07742	6.06649	3.93237	0.705643	0.782937	0.594655
FOSL1	2.86182	2.14325	2.22106	0.456642	0.331073	0.346561
C2orf68	1.96942	1.67101	1.52926	0.294339	0.222979	0.18448
HSPA4	3.04645	3.34202	2.36671	0.483794	0.524009	0.374144
MCPH1	1.16934	1.08979	0.910271	0.0679425	0.0373422	-0.0408291
DDIT3	4.86201	5.30364	3.78673	0.686816	0.724574	0.578264
C18orf21	2.43101	1.85264	1.89336	0.385786	0.267791	0.277234
SIGMAR1	2.52332	2.39753	1.96619	0.401973	0.379765	0.293625
KCTD5	4.15425	3.74161	3.24057	0.618493	0.573058	0.510621
C14orf2	1.44629	0.944483	1.12874	0.160257	-0.0248057	0.0525926
UBE2V2	1.44629	1.08979	1.12874	0.160257	0.0373422	0.0525926
OGT	2.98491	2.32488	2.33029	0.474931	0.366401	0.367411
MPHOSPH9	0.307722	0.29061	0.254876	-0.511841	-0.536689	-0.593671
ITFG1	1.72324	1.12611	1.3472	0.236347	0.0515827	0.129433
TCEA1	1.81556	1.3804	1.42002	0.259011	0.140005	0.152296
NAGK	1.90788	1.23509	1.49285	0.280551	0.0916999	0.174015
TRIP11	2.00019	1.67101	1.56567	0.301072	0.222979	0.194699
RPS8	4.55429	3.92324	3.56826	0.658421	0.593645	0.552457
UTP11L	2.83104	2.17958	2.22106	0.451947	0.338372	0.346561
GTF2A2	1.47707	1.23509	1.16515	0.1694	0.0916999	0.0663809
NDUFS3	1.93865	2.2159	1.52926	0.287499	0.345551	0.18448
CRY2	1.75402	1.59836	1.38361	0.244034	0.203674	0.141015
SOCS1	5.13896	4.50446	4.07802	0.710875	0.653643	0.610449
C16orf72	5.04664	4.32283	4.00519	0.703003	0.635768	0.602624
SLC38A2	7.10838	7.91913	5.64368	0.851771	0.898677	0.751563
NDST2	2.15406	2.36121	1.71131	0.333257	0.373134	0.233329
UBIAD1	1.60016	1.77999	1.27438	0.204162	0.250417	0.105299
MEF2A	2.92336	3.48732	2.33029	0.465882	0.542492	0.367411
LRP6	11.6934	10.7526	9.32118	1.06794	1.03151	0.969471
C2orf42	2.92336	2.36121	2.33029	0.465882	0.373134	0.367411
RPS14	2.46178	2.68814	1.96619	0.391249	0.429453	0.293625
EAPP	1.23089	0.726526	0.983093	0.0902188	-0.138749	-0.00740531
CCT4	2.27714	1.99795	1.82054	0.357391	0.300584	0.260201
TMBIM4	2.18483	1.70734	1.74772	0.339417	0.232319	0.242472
CBLC	2.18483	1.48938	1.74772	0.339417	0.173005	0.242472
ST7L	2.09251	1.81631	1.6749	0.320668	0.259191	0.223989
BUD31	2.00019	2.28856	1.60208	0.301072	0.359562	0.204684
DNAJC7	2.00019	2.17958	1.60208	0.301072	0.338372	0.204684
TAF3	0.861622	0.944483	0.728217	-0.0646831	-0.0248057	-0.137739
PIAS2	1.81556	1.59836	1.45643	0.259011	0.203674	0.163291
RPL22L1	5.44668	5.19466	4.3693	0.736132	0.715557	0.640412
MAK16	1.72324	1.48938	1.38361	0.236347	0.173005	0.141015
RPSA	5.93904	6.57506	4.76982	0.773716	0.8179	0.678502
COPS5	2.30792	2.25223	1.85695	0.36322	0.352613	0.268801
TEN1	5.20051	4.06854	4.18725	0.716046	0.609439	0.621929
RBM34	1.44629	1.41673	1.16515	0.160257	0.151286	0.0663809
HEATR5A	3.29263	2.86978	2.65799	0.517543	0.457848	0.424554
LOC284080	2.61564	2.25223	2.11183	0.417578	0.352613	0.324659
ZNF770	2.43101	2.97876	1.96619	0.385786	0.474035	0.293625
STAT1	3.01568	1.96162	2.43953	0.479385	0.292615	0.387306
STARD7	3.01568	2.57917	2.43953	0.479385	0.411479	0.387306
GGCX	1.75402	0.908157	1.42002	0.244034	-0.041839	0.152296
SNX13	1.6617	1.30775	1.3472	0.220553	0.116523	0.129433
KIAA0020	1.6617	1.3804	1.3472	0.220553	0.140005	0.129433
DYNLL2	7.93923	9.04524	6.44472	0.899779	0.95642	0.809204
ANKRD13C	2.06174	1.74366	1.6749	0.314234	0.241462	0.223989
RPL6	2.55409	2.50651	2.07542	0.407237	0.39907	0.317106
PTCD3	3.75421	3.12406	3.05851	0.574519	0.494719	0.48551
TOP1	3.75421	5.15833	3.05851	0.574519	0.712509	0.48551
HSP90AA1	1.38475	0.871831	1.12874	0.141371	-0.0595678	0.0525926
HOXA9	3.96962	3.81426	3.24057	0.598749	0.58141	0.510621
RGS2	3.8773	5.12201	3.16774	0.588529	0.70944	0.50075
ZFYVE26	1.29243	1.70734	1.05591	0.111408	0.232319	0.0236289
RPS15A	2.09251	1.85264	1.71131	0.320668	0.267791	0.233329
ATP5SL	1.20012	1.30775	0.983093	0.0792235	0.116523	-0.00740531
ACTN1	2.40023	2.50651	1.96619	0.380253	0.39907	0.293625
EIF3D	3.50803	2.57917	2.87646	0.545064	0.411479	0.458858
SRSF1	5.81595	6.46608	4.76982	0.764621	0.810641	0.678502
GIN1	2.2156	1.92529	1.82054	0.345491	0.284497	0.260201
ELP4	1.1078	1.12611	0.910271	0.0444614	0.0515827	-0.0408291
HNRNPUL2	2.2156	2.25223	1.82054	0.345491	0.352613	0.260201
MIA3	1.04626	1.08979	0.946682	0.0196378	0.0373422	-0.0237957
SMARCAD1	1.41552	1.92529	1.16515	0.150917	0.284497	0.0663809
RPL28	6.70834	6.17547	5.53445	0.826615	0.79067	0.743075
MIR3652	1.93865	2.36121	1.60208	0.287499	0.373134	0.204684
LDHB	2.15406	2.25223	1.78413	0.333257	0.352613	0.251427
EFR3A	1.53861	1.12611	1.27438	0.187129	0.0515827	0.105299
ECI1	1.84633	1.27142	1.52926	0.26631	0.104289	0.18448
GTPBP2	3.29263	3.77793	2.73081	0.517543	0.577254	0.436292
METTL10	2.67718	2.68814	2.22106	0.427678	0.429453	0.346561
EEF1G	1.75402	1.27142	1.45643	0.244034	0.104289	0.163291
SLC30A7	1.13857	1.41673	0.946682	0.0563606	0.151286	-0.0237957
SUV39H2	1.6617	1.67101	1.38361	0.220553	0.222979	0.141015
ZNF621	5.32359	4.2865	4.44212	0.726205	0.632103	0.647591
SLC33A1	2.30792	1.99795	1.92978	0.36322	0.300584	0.285507
ARL5A	1.26166	1.16244	1.05591	0.100943	0.0653709	0.0236289
AARS	2.95413	4.39548	2.47594	0.47043	0.643006	0.39374
FAM71E1	1.47707	2.10692	1.23797	0.1694	0.323649	0.0927098
EIF4A3	4.64661	3.451	3.89596	0.667136	0.537945	0.590615
TBCC	2.43101	1.99795	2.03901	0.385786	0.300584	0.309419
PTPLB	1.69247	1.96162	1.42002	0.228522	0.292615	0.152296
MRPL32	1.90788	1.05346	1.60208	0.280551	0.022619	0.204684
CLK1	2.12328	2.39753	1.78413	0.327008	0.379765	0.251427
CHMP4C	2.33869	1.99795	1.96619	0.368972	0.300584	0.293625
SF3A3	1.60016	1.81631	1.3472	0.204162	0.259191	0.129433
SPRY4	1.81556	1.74366	1.52926	0.259011	0.241462	0.18448
GEMIN7	2.03097	2.72447	1.71131	0.307703	0.435282	0.233329
PTCD2	2.24637	2.57917	1.89336	0.351482	0.411479	0.277234
CTNNB1	8.46236	9.69912	7.13653	0.927492	0.986732	0.853487
SLC3A2	7.93923	7.70117	6.6996	0.899779	0.886557	0.826049
COPS6	1.07703	1.16244	0.910271	0.0322269	0.0653709	-0.0408291
MAP3K1	1.93865	1.67101	1.63849	0.287499	0.222979	0.214443
KDM2A	0.892394	0.908157	0.801039	-0.0494431	-0.041839	-0.0963464
TRMT11	1.29243	1.5257	1.09233	0.111408	0.18347	0.0383522
RPL13AP5	5.72363	7.22893	4.84264	0.757672	0.859074	0.685083
DOT1L	3.56958	4.9767	3.0221	0.552617	0.696942	0.480309
ARID4B	2.27714	2.0706	1.92978	0.357391	0.316096	0.285507
ANKRD17	2.06174	2.25223	1.74772	0.314234	0.352613	0.242472
MRPS14	1.63093	1.30775	1.38361	0.212435	0.116523	0.141015
SERBP1	1.41552	1.19877	1.20156	0.150917	0.0787349	0.0797449
ADSL	1.20012	1.67101	1.0195	0.0792235	0.222979	0.00838896
LEMD3	2.18483	2.25223	1.85695	0.339417	0.352613	0.268801
SLC9A8	1.53861	1.3804	1.31079	0.187129	0.140005	0.117533
SART1	2.30792	1.59836	1.96619	0.36322	0.203674	0.293625
BLOC1S2	2.09251	1.56203	1.78413	0.320668	0.193689	0.251427
ATXN2	4.73892	4.50446	4.04161	0.67568	0.653643	0.606554
TERF2IP	1.6617	1.77999	1.42002	0.220553	0.250417	0.152296
DDX6	2.55409	2.72447	2.18465	0.407237	0.435282	0.339382
KLF6	5.35437	6.17547	4.58777	0.728708	0.79067	0.661601
MKS1	1.23089	1.16244	1.05591	0.0902188	0.0653709	0.0236289
RPL10A	5.38514	6.10282	4.62418	0.731197	0.78553	0.665035
SEC61A1	1.90788	1.77999	1.63849	0.280551	0.250417	0.214443
RAB10	1.90788	2.68814	1.63849	0.280551	0.429453	0.214443
MIR200C	2.24637	2.57917	1.92978	0.351482	0.411479	0.285507
C7orf73	2.24637	2.03427	1.92978	0.351482	0.308409	0.285507
TNFRSF10D	3.93884	4.46813	3.38621	0.595369	0.650126	0.529714
GAPDH	5.63132	6.86567	4.84264	0.75061	0.836683	0.685083
SF3B14	2.03097	2.57917	1.74772	0.307703	0.411479	0.242472
CITED2	7.01607	8.50035	6.0442	0.846094	0.929437	0.781339
EHD1	6.33908	7.51954	5.46163	0.802026	0.876191	0.737322
PACSIN2	6.80066	8.46402	5.86215	0.832551	0.927577	0.768057
DCAF6	1.81556	1.96162	1.56567	0.259011	0.292615	0.194699
RRP15	1.47707	1.70734	1.27438	0.1694	0.232319	0.105299
MRPS5	1.13857	1.41673	0.983093	0.0563606	0.151286	-0.00740531
COA5	2.40023	2.54284	2.07542	0.380253	0.405319	0.317106
MYC	5.04664	6.68404	4.3693	0.703003	0.825039	0.640412
MTF2	3.81576	4.61344	3.31339	0.581581	0.664025	0.520272
ZZZ3	2.43101	2.57917	2.11183	0.385786	0.411479	0.324659
SMEK1	4.40043	4.86772	3.82314	0.643495	0.687326	0.58242
GRIPAP1	1.50784	1.70734	1.31079	0.178355	0.232319	0.117533
VAMP4	1.63093	1.96162	1.42002	0.212435	0.292615	0.152296
SMG5	1.63093	1.27142	1.42002	0.212435	0.104289	0.152296
BRIX1	2.2156	1.85264	1.92978	0.345491	0.267791	0.285507
RPS12	6.67757	7.59219	5.82574	0.824619	0.880367	0.765351
RPS28	5.04664	5.63057	4.40571	0.703003	0.750553	0.644016
SF3B3	3.16954	3.16039	2.76723	0.500996	0.49974	0.442045
MYEOV	1.41552	1.12611	1.23797	0.150917	0.0515827	0.0927098
MIR4754	4.64661	5.63057	4.07802	0.667136	0.750553	0.610449
CUL2	2.15406	2.39753	1.89336	0.333257	0.379765	0.277234
CDKAL1	1.07703	1.05346	0.946682	0.0322269	0.022619	-0.0237957
ATP6V0C	2.40023	3.52365	2.11183	0.380253	0.546993	0.324659
C6orf203	1.20012	1.77999	1.05591	0.0792235	0.250417	0.0236289
ERCC6L2	2.64641	2.25223	2.33029	0.422657	0.352613	0.367411
DNAJA3	2.06174	2.25223	1.82054	0.314234	0.352613	0.260201
PLEKHM3	2.18483	1.85264	1.92978	0.339417	0.267791	0.285507
SPG7	1.60016	2.25223	1.42002	0.204162	0.352613	0.152296
ASXL2	1.96942	1.81631	1.74772	0.294339	0.259191	0.242472
MTCH2	1.60016	1.92529	1.42002	0.204162	0.284497	0.152296
RBM8A	1.35398	1.01714	1.20156	0.131612	0.007379	0.0797449
SBNO2	1.1078	1.63468	0.983093	0.0444614	0.213433	-0.00740531
COMMD10	2.2156	2.25223	1.96619	0.345491	0.352613	0.293625
ZCCHC10	1.23089	1.12611	1.09233	0.0902188	0.0515827	0.0383522
DDIT4	6.80066	8.75463	6.0442	0.832551	0.942238	0.781339
TDG	2.36946	2.14325	2.11183	0.37465	0.331073	0.324659
EIF4B	1.75402	1.48938	1.56567	0.244034	0.173005	0.194699
GDF15	5.13896	6.28445	4.58777	0.710875	0.798267	0.661601
SPG11	1.63093	1.27142	1.45643	0.212435	0.104289	0.163291
SEC24C	1.04626	0.98081	0.873861	0.0196378	-0.00841527	-0.0585578
UQCR10	1.63093	1.5257	1.45643	0.212435	0.18347	0.163291
PPP1R15B	1.50784	2.14325	1.3472	0.178355	0.331073	0.129433
PELP1	1.13857	1.41673	1.0195	0.0563606	0.151286	0.00838896
LETMD1	1.13857	1.16244	1.0195	0.0563606	0.0653709	0.00838896
WHSC2	2.15406	2.2159	1.92978	0.333257	0.345551	0.285507
INTS6	7.35456	7.33791	6.59037	0.866557	0.865572	0.81891
TACO1	2.03097	2.14325	1.82054	0.307703	0.331073	0.260201
RALY	3.56958	4.50446	3.20416	0.552617	0.653643	0.505714
DMTF1	1.78479	1.70734	1.60208	0.251587	0.232319	0.204684
RPS26	13.2936	14.7848	11.9428	1.12364	1.16982	1.0771
FAM175B	1.6617	1.74366	1.49285	0.220553	0.241462	0.174015
C21orf59	1.53861	1.5257	1.38361	0.187129	0.18347	0.141015
RNF121	1.53861	1.59836	1.38361	0.187129	0.203674	0.141015
FNTA	1.53861	1.77999	1.38361	0.187129	0.250417	0.141015
KDM1A	2.30792	2.36121	2.07542	0.36322	0.373134	0.317106
PCBP1-AS1	2.95413	3.77793	2.65799	0.47043	0.577254	0.424554
SUCLG2	1.41552	1.16244	1.27438	0.150917	0.0653709	0.105299
BOLA3	0.923167	0.98081	0.764628	-0.0347199	-0.00841527	-0.11655
POLR2A	12.4935	13.586	11.251	1.09668	1.13309	1.05119
ZC3H6	4.64661	6.06649	4.18725	0.667136	0.782937	0.621929
SNRNP27	7.23147	6.10282	6.51754	0.859227	0.78553	0.814084
CNNM2	3.10799	3.85059	2.80364	0.49248	0.585527	0.447722
GDAP1	1.81556	1.99795	1.63849	0.259011	0.300584	0.214443
ARL14EP	4.18502	5.44894	3.78673	0.621698	0.736312	0.578264
MRPS18B	4.92356	5.73955	4.47854	0.692279	0.758878	0.651136
PSMD14	1.60016	1.59836	1.45643	0.204162	0.203674	0.163291
P4HB	5.539	7.11995	5.06111	0.743431	0.852477	0.704246
EIF2S2	4.33888	4.86772	3.96878	0.637378	0.687326	0.598657
MRPL27	1.50784	2.03427	1.38361	0.178355	0.308409	0.141015
GORAB	2.33869	3.12406	2.14824	0.368972	0.494719	0.332083
PLDN	2.33869	2.57917	2.14824	0.368972	0.411479	0.332083
RPS2	10.3395	11.5518	9.50323	1.0145	1.06265	0.977871
MRPL20	1.93865	2.17958	1.78413	0.287499	0.338372	0.251427
EXOSC2	1.38475	1.16244	1.27438	0.141371	0.0653709	0.105299
RPS9	6.55448	8.573	6.0442	0.816538	0.933133	0.781339
BTF3	1.81556	1.56203	1.6749	0.259011	0.193689	0.223989
PGGT1B	1.26166	0.581221	1.16515	0.100943	-0.235659	0.0663809
KITLG	4.80047	5.23098	4.44212	0.681283	0.718583	0.647591
NDUFB9	2.12328	2.0706	1.96619	0.327008	0.316096	0.293625
RPL27	1.84633	2.39753	1.71131	0.26631	0.379765	0.233329
AFF4	2.98491	3.66895	2.76723	0.474931	0.564542	0.442045
UBR5	2.86182	3.19671	2.65799	0.456642	0.504704	0.424554
MRPS35	1.60016	1.30775	1.49285	0.204162	0.116523	0.174015
LRRC41	3.20031	2.61549	2.98569	0.505192	0.417553	0.475045
ELF3	4.52352	4.9767	4.22366	0.655476	0.696942	0.625689
TCEB2	1.90788	2.72447	1.78413	0.280551	0.435282	0.251427
CSDE1	2.06174	2.54284	1.92978	0.314234	0.405319	0.285507
EFHA1	2.06174	1.63468	1.92978	0.314234	0.213433	0.285507
HIST1H2AH	5.60054	6.24812	5.24316	0.74823	0.795749	0.719593
CYCS	7.07761	7.15628	6.62678	0.849887	0.854687	0.821302
EIF4A2	9.90866	11.4428	9.28477	0.996015	1.05853	0.967771
RPL14	1.63093	1.81631	1.52926	0.212435	0.259191	0.18448
GLO1	1.78479	2.10692	1.6749	0.251587	0.323649	0.223989
GARS	2.09251	2.61549	1.96619	0.320668	0.417553	0.293625
TOMM7	1.20012	1.01714	1.12874	0.0792235	0.007379	0.0525926
WDR48	1.50784	1.19877	1.42002	0.178355	0.0787349	0.152296
SNHG11	2.27714	2.03427	2.14824	0.357391	0.308409	0.332083
HMBOX1	2.43101	2.39753	2.29388	0.385786	0.379765	0.360571
C14orf149	2.15406	2.32488	2.03901	0.333257	0.366401	0.309419
TRIP4	2.15406	2.47019	2.03901	0.333257	0.39273	0.309419
PTGR2	1.38475	1.16244	1.31079	0.141371	0.0653709	0.117533
CTR9	1.38475	1.19877	1.31079	0.141371	0.0787349	0.117533
PPP1R10	6.03136	6.93832	5.7165	0.780415	0.841254	0.757131
KDM5A	2.18483	2.68814	2.07542	0.339417	0.429453	0.317106
ANKRD40	2.83104	3.48732	2.6944	0.451947	0.542492	0.430463
EXT1	8.33927	12.2056	7.93757	0.921128	1.08656	0.899687
TXN2	1.26166	1.59836	1.20156	0.100943	0.203674	0.0797449
UFC1	1.26166	1.23509	1.20156	0.100943	0.0916999	0.0797449
NDUFA5	0.83085	0.835505	0.83745	-0.0804774	-0.0780512	-0.0770412
C21orf33	1.1078	1.01714	1.05591	0.0444614	0.007379	0.0236289
HMGN2	1.60016	1.96162	1.52926	0.204162	0.292615	0.18448
SLC50A1	1.29243	1.30775	1.23797	0.111408	0.116523	0.0927098
MPHOSPH10	1.78479	1.12611	1.71131	0.251587	0.0515827	0.233329
USE1	1.78479	1.45305	1.71131	0.251587	0.162281	0.233329
CEBPB	4.89278	7.77382	4.697	0.689556	0.890635	0.671821
CCT7	2.61564	2.2159	2.51235	0.417578	0.345551	0.40008
HIST1H2BD	7.69306	9.04524	7.3914	0.886099	0.95642	0.868727
C22orf32	1.96942	2.50651	1.89336	0.294339	0.39907	0.277234
FAM219B	0.984711	1.3804	0.764628	-0.00669117	0.140005	-0.11655
LOC81691	0.984711	1.19877	0.764628	-0.00669117	0.0787349	-0.11655
PNN	3.35417	4.06854	3.24057	0.525585	0.609439	0.510621
UBE3B	1.84633	1.63468	1.78413	0.26631	0.213433	0.251427
COG8	1.84633	2.0706	1.78413	0.26631	0.316096	0.251427
ZNF143	5.07742	6.72036	4.91547	0.705643	0.827393	0.691565
MNAT1	1.69247	2.10692	1.63849	0.228522	0.323649	0.214443
RPL34	1.53861	1.77999	1.49285	0.187129	0.250417	0.174015
UHRF1BP1L	1.20012	1.63468	1.16515	0.0792235	0.213433	0.0663809
VPS52	5.01587	5.15833	4.87906	0.700346	0.712509	0.688336
WAC	1.90788	1.96162	1.85695	0.280551	0.292615	0.268801
TAF5	4.33888	4.75874	4.22366	0.637378	0.677492	0.625689
PDLIM7	5.23128	7.11995	5.09752	0.718608	0.852477	0.707359
SSBP1	1.75402	1.63468	1.71131	0.244034	0.213433	0.233329
HIST1H4E	2.98491	3.26937	2.91287	0.474931	0.514463	0.464321
ACTG1	9.84711	11.5154	9.64888	0.993309	1.06128	0.984477
SRSF2	10.801	12.5326	10.5956	1.03347	1.09804	1.02512
DSCC1	1.44629	1.23509	1.42002	0.160257	0.0916999	0.152296
FOPNL	1.44629	2.03427	1.42002	0.160257	0.308409	0.152296
GADD45B	6.76989	7.66485	6.66319	0.830582	0.884503	0.823682
IER5L	10.8626	12.5326	10.7048	1.03593	1.09804	1.02958
FAM98B	1.47707	1.99795	1.45643	0.1694	0.300584	0.163291
VPS25	1.6617	1.5257	1.63849	0.220553	0.18347	0.214443
FBXO3	1.1078	0.799178	1.09233	0.0444614	-0.0973563	0.0383522
LSM14A	1.69247	1.96162	1.6749	0.228522	0.292615	0.223989
EME2	1.69247	2.2159	1.6749	0.228522	0.345551	0.223989
DERL2	1.32321	1.30775	1.31079	0.121627	0.116523	0.117533
USP47	1.32321	1.45305	1.31079	0.121627	0.162281	0.117533
ARHGDIA	2.09251	2.94243	2.07542	0.320668	0.468706	0.317106
RNF187	1.72324	1.92529	1.71131	0.236347	0.284497	0.233329
FRAS1	1.16934	1.12611	1.16515	0.0679425	0.0515827	0.0663809
ZNF18	1.16934	1.30775	1.16515	0.0679425	0.116523	0.0663809
LMAN1	1.56938	2.32488	1.56567	0.195729	0.366401	0.194699
ADAT2	2.40023	2.57917	2.40312	0.380253	0.411479	0.380775
PYCRL	1.60016	2.0706	1.60208	0.204162	0.316096	0.204684
GPATCH2	1.41552	1.5257	1.42002	0.150917	0.18347	0.152296
HSPA5	5.26205	5.41262	5.27957	0.721155	0.733407	0.722599
ITPR1	5.69286	6.82934	5.7165	0.755331	0.834379	0.757131
FOS	8.77008	8.39137	8.81143	0.943004	0.923833	0.945046
GNPAT	1.23089	1.27142	1.23797	0.0902188	0.104289	0.0927098
MYL12A	2.70796	3.08773	2.73081	0.432642	0.48964	0.436292
HNRNPM	1.87711	2.47019	1.89336	0.273489	0.39273	0.277234
H2AFX	5.50823	7.1926	5.57086	0.741012	0.856886	0.745922
APRT	3.20031	3.01508	3.24057	0.505192	0.479299	0.510621
SLC4A1AP	1.29243	2.39753	1.31079	0.111408	0.379765	0.117533
ZNF766	1.07703	1.74366	1.09233	0.0322269	0.241462	0.0383522
ANXA3	1.07703	1.34407	1.09233	0.0322269	0.128423	0.0383522
SDE2	4.9851	5.37629	5.06111	0.697674	0.730483	0.704246
RBM14	2.18483	2.79712	2.22106	0.339417	0.446712	0.346561
EIF3M	1.53861	1.5257	1.56567	0.187129	0.18347	0.194699
ARID1A	2.64641	3.5963	2.6944	0.422657	0.555856	0.430463
CLTC	5.78518	6.93832	5.89856	0.762317	0.841254	0.770746
ICT1	3.13877	3.92324	3.20416	0.496759	0.593645	0.505714
RPS27	4.9851	6.68404	5.09752	0.697674	0.825039	0.707359
ZNF174	2.73873	2.68814	2.80364	0.437549	0.429453	0.447722
EWSR1	2.30792	3.48732	2.36671	0.36322	0.542492	0.374144
CCNL2	1.63093	2.03427	1.6749	0.212435	0.308409	0.223989
PIGY	1.16934	0.871831	1.20156	0.0679425	-0.0595678	0.0797449
LUZP1	1.16934	1.08979	1.20156	0.0679425	0.0373422	0.0797449
PRKDC	1.16934	1.70734	1.20156	0.0679425	0.232319	0.0797449
MAML1	2.36946	3.41467	2.43953	0.37465	0.533349	0.387306
CALM1	12.155	16.0199	12.5253	1.08476	1.20466	1.09779
ACO2	3.10799	4.68609	3.20416	0.49248	0.670811	0.505714
TRIM52	2.15406	1.92529	2.22106	0.333257	0.284497	0.346561
USPL1	3.35417	3.16039	3.45903	0.525585	0.49974	0.538955
C19orf12	1.20012	0.944483	1.23797	0.0792235	-0.0248057	0.0927098
CYC1	1.44629	1.56203	1.49285	0.160257	0.193689	0.174015
FAM208A	1.69247	2.32488	1.74772	0.228522	0.366401	0.242472
CLDN7	1.93865	1.92529	2.0026	0.287499	0.284497	0.301594
CCNI	2.18483	2.79712	2.25747	0.339417	0.446712	0.353623
FTH1	3.90807	4.72242	4.04161	0.591963	0.674164	0.606554
RPS7	3.93884	4.35915	4.07802	0.595369	0.639402	0.610449
RPL41	3.93884	4.86772	4.07802	0.595369	0.687326	0.610449
DNAJC11	1.23089	1.48938	1.27438	0.0902188	0.173005	0.105299
PCIF1	2.49255	3.05141	2.58517	0.396644	0.4845	0.412489
ZNF2	1.75402	1.48938	1.82054	0.244034	0.173005	0.260201
TOPORS	1.50784	1.5257	1.56567	0.178355	0.18347	0.194699
CALM3	3.04645	4.79507	3.16774	0.483794	0.680795	0.50075
XPO1	2.58487	3.66895	2.6944	0.412438	0.564542	0.430463
SP110	1.01548	0.690199	0.728217	0.00667279	-0.161025	-0.137739
KAT6A	2.89259	3.34202	3.0221	0.461287	0.524009	0.480309
CASC3	1.84633	2.10692	1.92978	0.26631	0.323649	0.285507
KCTD2	2.15406	2.43386	2.25747	0.333257	0.386296	0.353623
TOMM5	1.07703	1.16244	1.12874	0.0322269	0.0653709	0.0525926
PHAX	1.07703	1.12611	1.12874	0.0322269	0.0515827	0.0525926
SRSF7	6.21599	6.57506	6.51754	0.79351	0.8179	0.814084
MLL4	1.35398	1.70734	1.42002	0.131612	0.232319	0.152296
AMD1	6.86221	8.60933	7.20935	0.836464	0.934969	0.857896
POLR3C	1.6617	1.70734	1.74772	0.220553	0.232319	0.242472
RSBN1	2.2156	2.0706	2.33029	0.345491	0.316096	0.367411
ZNF148	2.2156	1.59836	2.33029	0.345491	0.203674	0.367411
TPI1	4.80047	4.46813	5.06111	0.681283	0.650126	0.704246
NCSTN	1.16934	0.835505	1.23797	0.0679425	-0.0780512	0.0927098
RASA1	1.16934	1.30775	1.23797	0.0679425	0.116523	0.0927098
LRSAM1	6.52371	6.97465	6.91806	0.814495	0.843522	0.839985
ZSWIM6	6.12367	7.66485	6.51754	0.787012	0.884503	0.814084
TXNRD2	1.56938	1.92529	1.6749	0.195729	0.284497	0.223989
CRADD	1.26166	1.48938	1.3472	0.100943	0.173005	0.129433
ELL	2.24637	2.83345	2.40312	0.351482	0.452316	0.380775
C17orf90	1.93865	2.7608	2.07542	0.287499	0.441035	0.317106
ERRFI1	6.92375	10.353	7.42782	0.840341	1.01507	0.870861
NME1	4.61583	7.22893	4.95188	0.66425	0.859074	0.69477
TUBA1C	5.93904	7.7375	6.3719	0.773716	0.888601	0.804269
HSPA1B	3.66189	4.32283	3.93237	0.563706	0.635768	0.594655
BTG1	6.06213	7.70117	6.51754	0.782625	0.886557	0.814084
DET1	1.35398	1.56203	1.45643	0.131612	0.193689	0.163291
COG2	1.35398	2.25223	1.45643	0.131612	0.352613	0.163291
KIAA1429	1.72324	2.47019	1.85695	0.236347	0.39273	0.268801
FRA10AC1	1.78479	2.10692	1.92978	0.251587	0.323649	0.285507
CCNG1	4.30811	7.11995	4.66059	0.634287	0.852477	0.668441
TMEM101	1.81556	2.32488	1.96619	0.259011	0.366401	0.293625
FKBP3	2.58487	2.65182	2.80364	0.412438	0.423544	0.447722
RPTOR	2.2156	2.17958	2.40312	0.345491	0.338372	0.380775
EMG1	1.84633	2.39753	2.0026	0.26631	0.379765	0.301594
UBE2Z	2.61564	3.05141	2.84005	0.417578	0.4845	0.453326
CEP95	3.75421	5.48527	4.07802	0.574519	0.739198	0.610449
C15orf39	2.30792	1.81631	2.51235	0.36322	0.259191	0.40008
DCP1A	2.30792	2.79712	2.51235	0.36322	0.446712	0.40008
CEBPZ	0.892394	0.98081	1.0195	-0.0494431	-0.00841527	0.00838896
POLR2M	0.892394	1.30775	1.0195	-0.0494431	0.116523	0.00838896
CCS	1.16934	0.799178	1.27438	0.0679425	-0.0973563	0.105299
DUT	1.23089	1.23509	1.3472	0.0902188	0.0916999	0.129433
MRPL19	1.6617	1.70734	1.82054	0.220553	0.232319	0.260201
NDUFA3	1.38475	1.74366	1.52926	0.141371	0.241462	0.18448
LRRC59	1.93865	2.17958	2.14824	0.287499	0.338372	0.332083
NPM1	4.92356	6.79302	5.46163	0.692279	0.832063	0.737322
SAR1B	2.00019	2.0706	2.22106	0.301072	0.316096	0.346561
MED28	1.50784	1.3804	1.6749	0.178355	0.140005	0.223989
CCDC97	2.12328	3.16039	2.36671	0.327008	0.49974	0.374144
SNORD104	8.55468	11.1522	9.53965	0.932204	1.04736	0.979532
ID1	7.29302	9.40851	8.15603	0.862907	0.973521	0.911479
C15orf44	1.69247	1.96162	1.89336	0.228522	0.292615	0.277234
UBE2S	5.23128	6.90199	5.86215	0.718608	0.838975	0.768057
UQCC	0.676989	0.799178	0.801039	-0.169418	-0.0973563	-0.0963464
TUBB4B	7.81614	10.135	8.77502	0.892993	1.00583	0.943248
RRBP1	1.81556	2.50651	2.03901	0.259011	0.39907	0.309419
NUP35	0.861622	1.23509	1.0195	-0.0646831	0.0916999	0.00838896
RPS29	4.24657	6.03016	4.76982	0.628038	0.780329	0.678502
C1orf174	1.26166	1.48938	1.42002	0.100943	0.173005	0.152296
HIST2H2AC	5.20051	7.1926	5.86215	0.716046	0.856886	0.768057
C1orf31	2.00019	2.2159	2.25747	0.301072	0.345551	0.353623
GPATCH3	1.35398	1.45305	1.52926	0.131612	0.162281	0.18448
NHLRC2	2.09251	2.54284	2.36671	0.320668	0.405319	0.374144
PFDN2	2.12328	2.9061	2.40312	0.327008	0.463311	0.380775
RNPS1	1.41552	1.5257	1.60208	0.150917	0.18347	0.204684
SNORD74	5.66209	8.28239	6.40831	0.752977	0.918156	0.806744
JRK	2.24637	2.7608	2.54876	0.351482	0.441035	0.406329
FTSJ3	1.50784	1.99795	1.71131	0.178355	0.300584	0.233329
IER5	6.03136	7.55587	6.84524	0.780415	0.878284	0.835389
LOC202781	1.50784	2.68814	1.71131	0.178355	0.429453	0.233329
MPI	1.50784	1.34407	1.71131	0.178355	0.128423	0.233329
CHCHD7	12.4012	18.3448	14.091	1.09346	1.26351	1.14894
HEXIM2	1.56938	1.92529	1.78413	0.195729	0.284497	0.251427
PSMC3	1.63093	2.10692	1.85695	0.212435	0.323649	0.268801
FSCN1	3.29263	4.79507	3.75032	0.517543	0.680795	0.574068
TRUB1	1.90788	1.85264	2.18465	0.280551	0.267791	0.339382
ABL2	0.892394	0.908157	1.05591	-0.0494431	-0.041839	0.0236289
SAE1	1.07703	1.85264	1.23797	0.0322269	0.267791	0.0927098
FASTK	1.1078	0.944483	1.27438	0.0444614	-0.0248057	0.105299
FAF2	1.16934	1.63468	1.3472	0.0679425	0.213433	0.129433
BCAT2	1.01548	0.835505	0.655395	0.00667279	-0.0780512	-0.183497
IBA57	2.46178	2.50651	2.84005	0.391249	0.39907	0.453326
PPP1R12B	1.29243	1.99795	1.49285	0.111408	0.300584	0.174015
TAMM41	1.29243	1.27142	1.49285	0.111408	0.104289	0.174015
UBC	13.509	17.5093	15.6203	1.13062	1.24327	1.19369
ATRN	1.38475	1.48938	1.60208	0.141371	0.173005	0.204684
DDX31	1.60016	2.10692	1.85695	0.204162	0.323649	0.268801
EIF1	6.55448	8.02811	7.60987	0.816538	0.904613	0.881377
AZIN1	6.73912	8.64566	7.82833	0.828603	0.936798	0.893669
CHD2	1.72324	2.14325	2.0026	0.236347	0.331073	0.301594
ANKRD10	1.72324	3.74161	2.0026	0.236347	0.573058	0.301594
RPL35A	1.78479	1.74366	2.07542	0.251587	0.241462	0.317106
TUBGCP3	1.78479	2.36121	2.07542	0.251587	0.373134	0.317106
SPATA5L1	1.81556	2.32488	2.11183	0.259011	0.366401	0.324659
TSEN15	1.84633	2.68814	2.14824	0.26631	0.429453	0.332083
COPS4	2.27714	2.9061	2.65799	0.357391	0.463311	0.424554
NARF	2.52332	3.01508	2.94928	0.401973	0.479299	0.469716
BAIAP2	7.87769	11.2248	9.24836	0.896399	1.05018	0.966065
NXF1	5.56977	7.95546	6.55395	0.745837	0.900665	0.816503
FUS	9.04703	11.0069	10.7048	0.956506	1.04166	1.02958
U2SURP	1.72324	1.88897	2.03901	0.236347	0.276224	0.309419
PSMD8	1.29243	1.23509	1.52926	0.111408	0.0916999	0.18448
CCDC59	1.53861	1.85264	1.82054	0.187129	0.267791	0.260201
SYNRG	1.32321	1.48938	1.56567	0.121627	0.173005	0.194699
RNF6	2.46178	2.97876	2.91287	0.391249	0.474035	0.464321
RAB25	1.04626	0.472242	0.655395	0.0196378	-0.325836	-0.183497
TRDMT1	1.44629	1.96162	1.71131	0.160257	0.292615	0.233329
USF1	1.38475	1.34407	1.63849	0.141371	0.128423	0.214443
DOLK	1.50784	1.96162	1.78413	0.178355	0.292615	0.251427
RPS6KB1	1.16934	1.41673	1.38361	0.0679425	0.151286	0.141015
NUP160	0.738533	0.799178	0.910271	-0.13163	-0.0973563	-0.0408291
DEDD	1.50784	2.0706	1.78413	0.178355	0.316096	0.251427
DTX3L	1.13857	1.77999	1.3472	0.0563606	0.250417	0.129433
EEF2	7.16993	9.04524	8.52014	0.855515	0.95642	0.930447
H1FX	4.92356	6.53873	5.89856	0.692279	0.815493	0.770746
SON	1.63093	2.54284	1.96619	0.212435	0.405319	0.293625
RPRD2	1.56938	1.59836	1.89336	0.195729	0.203674	0.277234
MAPK6	1.53861	2.14325	1.85695	0.187129	0.331073	0.268801
RABEP1	1.50784	1.96162	1.82054	0.178355	0.292615	0.260201
PCMTD1	1.38475	1.96162	1.6749	0.141371	0.292615	0.223989
LRCH3	1.01548	0.799178	0.618985	0.00667279	-0.0973563	-0.20832
RAB8A	1.35398	1.63468	1.63849	0.131612	0.213433	0.214443
AUP1	1.26166	1.5257	1.52926	0.100943	0.18347	0.18448
EEF1A1	6.18522	9.33585	7.50064	0.791355	0.970154	0.875098
UBN2	1.20012	1.5257	1.45643	0.0792235	0.18347	0.163291
SDF4	1.16934	2.03427	1.42002	0.0679425	0.308409	0.152296
MRPS10	1.07703	1.05346	1.31079	0.0322269	0.022619	0.117533
HSF1	1.56938	2.54284	1.92978	0.195729	0.405319	0.285507
POLA2	0.738533	0.726526	0.946682	-0.13163	-0.138749	-0.0237957
GTF3C5	2.00019	2.57917	2.47594	0.301072	0.411479	0.39374
PPIA	6.49294	9.69912	8.0468	0.812441	0.986732	0.905623
PUF60	1.81556	2.7608	2.25747	0.259011	0.441035	0.353623
SEC62	1.20012	1.27142	1.49285	0.0792235	0.104289	0.174015
MRPL30	1.69247	1.99795	2.11183	0.228522	0.300584	0.324659
OAZ1	6.67757	10.1714	8.33809	0.824619	1.00738	0.921066
PLK2	4.58506	6.97465	5.75292	0.661345	0.843522	0.759888
CALR	5.04664	7.84648	6.33549	0.703003	0.894675	0.80178
RPLP0	6.0929	7.41056	7.68269	0.784824	0.869851	0.885513
SNORD60	4.86201	7.70117	6.15344	0.686816	0.886557	0.789118
KRR1	2.18483	3.05141	2.76723	0.339417	0.4845	0.442045
RAB11A	9.78557	13.913	12.4161	0.990586	1.14342	1.09399
IPP	4.09271	5.88486	5.20675	0.61201	0.769736	0.716567
KLHL20	1.20012	1.48938	1.52926	0.0792235	0.173005	0.18448
SNRNP70	2.15406	3.48732	2.76723	0.333257	0.542492	0.442045
H3F3B	8.24696	11.915	10.632	0.916294	1.07609	1.02661
BCCIP	2.40023	3.16039	3.09492	0.380253	0.49974	0.49065
UQCRB	1.32321	1.99795	1.71131	0.121627	0.300584	0.233329
STX6	3.53881	6.13914	4.62418	0.548857	0.788108	0.665035
HEXIM1	1.44629	2.43386	1.89336	0.160257	0.386296	0.277234
MAN2C1	1.72324	2.39753	2.25747	0.236347	0.379765	0.353623
RAB28	1.41552	1.27142	1.85695	0.150917	0.104289	0.268801
NOB1	0.738533	0.762852	1.0195	-0.13163	-0.11756	0.00838896
ATP8A1	1.1078	1.67101	1.45643	0.0444614	0.222979	0.163291
CCNK	1.38475	2.7608	1.82054	0.141371	0.441035	0.260201
ZSWIM1	1.1078	1.45305	1.45643	0.0444614	0.162281	0.163291
EEFSEC	1.07703	1.16244	1.42002	0.0322269	0.0653709	0.152296
NMT1	2.09251	2.47019	2.76723	0.320668	0.39273	0.442045
ARMC5	1.29243	1.59836	1.71131	0.111408	0.203674	0.233329
EIF3E	2.30792	3.08773	3.05851	0.36322	0.48964	0.48551
NPLOC4	2.73873	3.5963	3.64109	0.437549	0.555856	0.561231
NDUFV3	1.38475	2.94243	1.85695	0.141371	0.468706	0.268801
TRAPPC2L	2.2156	3.92324	2.98569	0.345491	0.593645	0.475045
ATF4	7.53919	12.4236	10.195	0.877325	1.09425	1.00839
ZMAT2	0.892394	0.944483	1.27438	-0.0494431	-0.0248057	0.105299
PAFAH2	2.03097	2.7608	2.76723	0.307703	0.441035	0.442045
RAD23B	1.56938	2.47019	2.14824	0.195729	0.39273	0.332083
DIDO1	1.16934	1.92529	1.60208	0.0679425	0.284497	0.204684
G3BP1	6.76989	11.4428	9.28477	0.830582	1.05853	0.967771
SNX27	1.53861	2.47019	2.11183	0.187129	0.39273	0.324659
RGS5	1.13857	1.88897	1.56567	0.0563606	0.276224	0.194699
MRPL1	1.84633	3.05141	2.54876	0.26631	0.4845	0.406329
TATDN3	1.81556	2.54284	2.51235	0.259011	0.405319	0.40008
GLRX3	0.523128	0.508568	0.764628	-0.281392	-0.293651	-0.11655
NECAP1	0.646217	0.944483	0.946682	-0.189622	-0.0248057	-0.0237957
MRPL10	1.16934	0.944483	1.63849	0.0679425	-0.0248057	0.214443
VPS13B	1.47707	2.2159	2.07542	0.1694	0.345551	0.317106
ZKSCAN1	1.41552	1.34407	2.0026	0.150917	0.128423	0.301594
ATE1	2.18483	2.72447	3.09492	0.339417	0.435282	0.49065
SHARPIN	6.00058	9.59014	8.62937	0.778193	0.981825	0.935979
DDX54	2.27714	3.63263	3.31339	0.357391	0.560221	0.520272
IER3	4.18502	7.51954	6.11702	0.621698	0.876191	0.78654
FXR1	1.16934	1.67101	1.71131	0.0679425	0.222979	0.233329
C8orf33	1.13857	1.3804	1.6749	0.0563606	0.140005	0.223989
C19orf6	5.56977	9.33585	8.22885	0.745837	0.970154	0.915339
UBA3	1.16934	1.5257	1.74772	0.0679425	0.18347	0.242472
WDR11	1.87711	2.68814	2.84005	0.273489	0.429453	0.453326
MRPL39	1.84633	2.14325	2.80364	0.26631	0.331073	0.447722
PRDM15	1.16934	2.72447	1.78413	0.0679425	0.435282	0.251427
MRPL22	1.04626	0.871831	0.473341	0.0196378	-0.0595678	-0.324826
GMEB2	1.04626	1.45305	0.473341	0.0196378	0.162281	-0.324826
MGEA5	2.98491	4.68609	4.62418	0.474931	0.670811	0.665035
DYNC1LI2	1.07703	1.12611	1.6749	0.0322269	0.0515827	0.223989
MBTPS2	1.90788	3.52365	2.98569	0.280551	0.546993	0.475045
MRPL50	1.32321	2.10692	2.07542	0.121627	0.323649	0.317106
RCOR3	1.6617	3.63263	2.62158	0.220553	0.560221	0.418563
GPN1	0.923167	0.472242	0.400519	-0.0347199	-0.325836	-0.397376
TCERG1	1.56938	2.86978	2.51235	0.195729	0.457848	0.40008
ATXN7L2	2.06174	2.65182	3.31339	0.314234	0.423544	0.520272
USP21	1.1078	1.3804	1.78413	0.0444614	0.140005	0.251427
ZNF629	1.35398	1.96162	2.18465	0.131612	0.292615	0.339382
IFIT5	0.676989	1.34407	1.23797	-0.169418	0.128423	0.0927098
COMMD1	0.769306	1.08979	1.45643	-0.113901	0.0373422	0.163291
RBM15	1.60016	2.72447	3.09492	0.204162	0.435282	0.49065
MED23	1.41552	2.25223	2.76723	0.150917	0.352613	0.442045
PRKAA1	0.83085	1.27142	1.71131	-0.0804774	0.104289	0.233329
PAK4	0.707761	1.01714	1.52926	-0.150113	0.007379	0.18448

## Sheet: Fig. 4H. RP genes
Tag dentsity of TBP ChIP-seq signal for RP genes in Fig 4H
Gene ID	Tag density_0hr (Reads/32.496841 M)	Tag density_6hr (Reads/27.528277 M)	Tag_24hr (Reads/27.464334 M)	log RPKM_0 hr	log RPKM_6 hr	log RPKM_24 hr
RPL39	2.12328	1.09233	1.08979	0.327008	0.0383522	0.0373422
RPS27A	1.23089	0.873861	1.41673	0.0902188	-0.0585578	0.151286
RPS25	2.58487	1.78413	1.74366	0.412438	0.251427	0.241462
RPL35A	1.78479	2.07542	1.74366	0.251587	0.317106	0.241462
RPL15	1.60016	1.31079	1.77999	0.204162	0.117533	0.250417
RPL34	1.53861	1.45643	1.77999	0.187129	0.163291	0.250417
RPL34	1.53861	1.49285	1.77999	0.187129	0.174015	0.250417
RPL14	1.6617	1.42002	1.81631	0.220553	0.152296	0.259191
RPL34-AS1	1.60016	1.45643	1.81631	0.204162	0.163291	0.259191
RPL14	1.63093	1.52926	1.81631	0.212435	0.18448	0.259191
RPS15A	2.09251	1.71131	1.85264	0.320668	0.233329	0.267791
RPS15A	2.09251	1.71131	1.85264	0.320668	0.233329	0.267791
RPL36A-HNRNPH2	2.24637	1.38361	1.88897	0.351482	0.141015	0.276224
RPL36A-HNRNPH2	2.24637	1.38361	1.88897	0.351482	0.141015	0.276224
RPL36A	2.24637	1.38361	1.88897	0.351482	0.141015	0.276224
RPL36A	2.24637	1.38361	1.88897	0.351482	0.141015	0.276224
RPS13	2.61564	2.0026	2.03427	0.417578	0.301594	0.308409
RPL24	2.95413	1.60208	2.0706	0.47043	0.204684	0.316096
RPS27A	2.80027	1.96619	2.17958	0.4472	0.293625	0.338372
RPS27A	3.10799	2.14824	2.17958	0.49248	0.332083	0.338372
RPS21	2.52332	1.49285	2.2159	0.401973	0.174015	0.345551
RPS10	3.13877	1.82054	2.28856	0.496759	0.260201	0.359562
RPS10	3.13877	1.82054	2.28856	0.496759	0.260201	0.359562
RPS10-NUDT3	3.13877	1.82054	2.28856	0.496759	0.260201	0.359562
RPS10	3.20031	1.89336	2.32488	0.505192	0.277234	0.366401
RPL30	1.90788	1.92978	2.32488	0.280551	0.285507	0.366401
RPL27	1.84633	1.71131	2.39753	0.26631	0.233329	0.379765
RPL17	3.8773	2.58517	2.43386	0.588529	0.412489	0.386296
RPL17	3.8773	2.58517	2.43386	0.588529	0.412489	0.386296
RPL17	3.8773	2.58517	2.43386	0.588529	0.412489	0.386296
RPL17	3.8773	2.58517	2.43386	0.588529	0.412489	0.386296
RPL6	2.55409	2.07542	2.50651	0.407237	0.317106	0.39907
RPL6	2.55409	2.07542	2.50651	0.407237	0.317106	0.39907
RPL22	2.09251	2.47594	2.54284	0.320668	0.39374	0.405319
RPL27A	4.15425	2.03901	2.57917	0.618493	0.309419	0.411479
RPL17	3.8773	2.51235	2.57917	0.588529	0.40008	0.411479
RPL17	3.8773	2.51235	2.57917	0.588529	0.40008	0.411479
RPL17-C18ORF32	3.8773	2.51235	2.57917	0.588529	0.40008	0.411479
RPL17	3.8773	2.51235	2.57917	0.588529	0.40008	0.411479
RPL17	3.8773	2.51235	2.57917	0.588529	0.40008	0.411479
RPL26	4.27734	2.54876	2.65182	0.631174	0.406329	0.423544
RPS14	2.46178	1.96619	2.68814	0.391249	0.293625	0.429453
RPS14	2.46178	1.96619	2.68814	0.391249	0.293625	0.429453
RPS14	2.46178	1.96619	2.68814	0.391249	0.293625	0.429453
RPL7A	3.90807	3.0221	2.9061	0.591963	0.480309	0.463311
RPL21	3.72344	2.80364	3.05141	0.570944	0.447722	0.4845
RPS4X	4.24657	2.54876	3.12406	0.628038	0.406329	0.494719
RPS23	4.21579	2.22106	3.19671	0.624879	0.346561	0.504704
RPS3	4.21579	2.87646	3.19671	0.624879	0.458858	0.504704
RPS3	4.21579	2.87646	3.19671	0.624879	0.458858	0.504704
RPS3	4.21579	2.87646	3.19671	0.624879	0.458858	0.504704
RPS3	4.21579	2.87646	3.19671	0.624879	0.458858	0.504704
RPS19	5.60054	3.6775	3.23304	0.74823	0.565552	0.509611
RPL29	3.78498	2.25747	3.30569	0.578064	0.353623	0.519262
RPLP2	4.92356	2.87646	3.30569	0.692279	0.458858	0.519262
RPL32	3.04645	2.0026	3.41467	0.483794	0.301594	0.533349
RPL32	3.04645	2.0026	3.41467	0.483794	0.301594	0.533349
RPS11	5.20051	3.13133	3.41467	0.716046	0.495729	0.533349
RPL37	3.3234	2.98569	3.48732	0.521583	0.475045	0.542492
RPL23	5.47746	3.6775	3.52365	0.738579	0.565552	0.546993
RPS16	5.539	2.47594	3.5963	0.743431	0.39374	0.555856
RPL15	3.96962	2.40312	3.66895	0.598749	0.380775	0.564542
RPL15	3.96962	2.40312	3.66895	0.598749	0.380775	0.564542
RPL15	3.96962	2.40312	3.66895	0.598749	0.380775	0.564542
RPS24	4.49274	2.76723	3.66895	0.652512	0.442045	0.564542
RPS24	4.49274	2.76723	3.66895	0.652512	0.442045	0.564542
RPS24	4.49274	2.76723	3.66895	0.652512	0.442045	0.564542
RPS24	4.49274	2.76723	3.66895	0.652512	0.442045	0.564542
RPS24	4.49274	2.76723	3.66895	0.652512	0.442045	0.564542
RPS24	4.49274	2.76723	3.66895	0.652512	0.442045	0.564542
RPL9	4.06193	2.87646	3.66895	0.608733	0.458858	0.564542
RPL36	5.63132	3.71391	3.74161	0.75061	0.569831	0.573058
RPS15	4.15425	2.94928	3.77793	0.618493	0.469716	0.577254
RPL36	5.69286	3.75032	3.81426	0.755331	0.574068	0.58141
RPL5	4.9851	2.98569	3.88691	0.697674	0.475045	0.589605
RPL23A	3.90807	2.43953	3.92324	0.591963	0.387306	0.593645
RPS8	4.55429	3.56826	3.92324	0.658421	0.552457	0.593645
RPL38	4.52352	2.98569	3.95956	0.655476	0.475045	0.597647
RPL38	4.52352	2.98569	3.95956	0.655476	0.475045	0.597647
RPLP1	5.66209	3.05851	3.95956	0.752977	0.48551	0.597647
RPLP1	5.66209	3.05851	3.95956	0.752977	0.48551	0.597647
RPL9	4.9851	3.60468	3.95956	0.697674	0.556866	0.597647
RPL18	5.75441	3.93237	3.99589	0.76	0.594655	0.601614
RPL18	5.75441	3.93237	3.99589	0.76	0.594655	0.601614
RPL18	5.75441	3.93237	3.99589	0.76	0.594655	0.601614
RPS3A	5.47746	3.16774	4.03222	0.738579	0.50075	0.605544
RPS3A	5.47746	3.16774	4.03222	0.738579	0.50075	0.605544
RPL19	5.47746	3.38621	4.10487	0.738579	0.529714	0.613299
RPL11	7.01607	4.84264	4.25018	0.846094	0.685083	0.628407
RPL11	7.01607	4.84264	4.25018	0.846094	0.685083	0.628407
RPL15	4.40043	2.94928	4.32283	0.643495	0.469716	0.635768
RPS7	3.93884	4.07802	4.35915	0.595369	0.610449	0.639402
RPL15	4.4312	2.91287	4.43181	0.646521	0.464321	0.646581
RPL7	4.67738	2.80364	4.50446	0.670002	0.447722	0.653643
RPL41	3.93884	4.07802	4.86772	0.595369	0.610449	0.687326
RPL41	3.93884	4.07802	4.86772	0.595369	0.610449	0.687326
RPL31	7.41611	4.15084	5.08568	0.870176	0.618136	0.706349
RPL31	7.41611	4.15084	5.08568	0.870176	0.618136	0.706349
RPL31	7.41611	4.15084	5.08568	0.870176	0.618136	0.706349
RPL37A	6.49294	4.76982	5.08568	0.812441	0.678502	0.706349
RPL10	5.20051	3.56826	5.19466	0.716046	0.552457	0.715557
RPL10	5.20051	3.56826	5.19466	0.716046	0.552457	0.715557
RPL10	5.20051	3.56826	5.19466	0.716046	0.552457	0.715557
RPL35	5.63132	2.84005	5.23098	0.75061	0.453326	0.718583
RPS18	5.07742	4.95188	5.23098	0.705643	0.69477	0.718583
RPL4	6.6468	3.96878	5.33996	0.822613	0.598657	0.727538
RPS28	5.04664	4.40571	5.63057	0.703003	0.644016	0.750553
RPS6	6.98529	5.38881	5.88486	0.844185	0.731493	0.769736
RPS5	4.92356	4.73341	6.03016	0.692279	0.675174	0.780329
RPS29	4.24657	4.76982	6.03016	0.628038	0.678502	0.780329
RPS29	4.24657	4.76982	6.03016	0.628038	0.678502	0.780329
RPL10A	5.38514	4.62418	6.10282	0.731197	0.665035	0.78553
RPL28	6.70834	5.53445	6.17547	0.826615	0.743075	0.79067
RPL28	6.70834	5.53445	6.17547	0.826615	0.743075	0.79067
RPL28	6.70834	5.53445	6.17547	0.826615	0.743075	0.79067
RPL28	6.70834	5.53445	6.17547	0.826615	0.743075	0.79067
RPL28	6.70834	5.53445	6.17547	0.826615	0.743075	0.79067
RPS20	4.24657	4.697	6.46608	0.628038	0.671821	0.810641
RPS20	4.24657	4.697	6.46608	0.628038	0.671821	0.810641
RPL18A	7.44688	5.24316	6.53873	0.871974	0.719593	0.815493
RPSA	5.93904	4.76982	6.57506	0.773716	0.678502	0.8179
RPS27	4.9851	5.09752	6.68404	0.697674	0.707359	0.825039
RPL12	6.52371	6.91806	7.01097	0.814495	0.839985	0.845778
RPL13A	5.75441	4.80623	7.22893	0.76	0.681805	0.859074
RPL13A	5.75441	4.80623	7.22893	0.76	0.681805	0.859074
RPLP0	6.0929	7.68269	7.41056	0.784824	0.885513	0.869851
RPLP0	6.0929	7.68269	7.41056	0.784824	0.885513	0.869851
RPL13	8.37004	5.46163	7.51954	0.922728	0.737322	0.876191
RPL13	8.37004	5.46163	7.51954	0.922728	0.737322	0.876191
RPL13	8.37004	5.46163	7.51954	0.922728	0.737322	0.876191
RPL13	8.52391	5.60727	7.55587	0.930639	0.748752	0.878284
RPS12	6.67757	5.82574	7.59219	0.824619	0.765351	0.880367
RPL8	10.4318	7.46423	7.99178	1.01836	0.872985	0.902644
RPL8	10.5549	7.53705	8.02811	1.02345	0.877201	0.904613
RPS9	6.55448	6.0442	8.573	0.816538	0.781339	0.933133
RPL3	8.15464	9.35759	10.0261	0.911405	0.971164	1.00113
RPL3	8.15464	9.35759	10.0261	0.911405	0.971164	1.00113
RPS2	10.3395	9.50323	11.5518	1.0145	0.977871	1.06265
RPS26	13.2936	11.9428	14.7848	1.12364	1.0771	1.16982

## Sheet: Fig. 4H. TAF2-unbound genes
Tag dentsity of TBP ChIP-seq signal for TAF2-unbound genes in Fig 4H
Gene ID	Tag density_0hr (Reads/32.496841 M)	Tag density_6hr (Reads/27.528277 M)	Tag_24hr (Reads/27.464334 M)	log RPKM_0 hr	log RPKM_6 hr	log RPKM_24 hr
SYAP1	1.78479	0.871831	0.400519	0.251587	-0.0595678	-0.397376
SYAP1	1.78479	0.871831	0.400519	0.251587	-0.0595678	-0.397376
C10orf116	2.03097	0.908157	0.473341	0.307703	-0.041839	-0.324826
EPHB2	1.87711	1.81631	0.473341	0.273489	0.259191	-0.324826
EPHB2	1.87711	1.81631	0.473341	0.273489	0.259191	-0.324826
IRAK2	1.16934	0.835505	0.327698	0.0679425	-0.0780512	-0.484527
ZCCHC17	2.92336	1.3804	0.873861	0.465882	0.140005	-0.0585578
HSPB1	2.30792	0.871831	0.691806	0.36322	-0.0595678	-0.160015
HLA-A	1.90788	0.944483	0.582574	0.280551	-0.0248057	-0.234649
HLA-A	1.90788	0.944483	0.582574	0.280551	-0.0248057	-0.234649
ZNF430	1.16934	0.508568	0.364109	0.0679425	-0.293651	-0.438769
ZNF430	1.16934	0.508568	0.364109	0.0679425	-0.293651	-0.438769
SNRNP40	2.86182	1.41673	0.910271	0.456642	0.151286	-0.0408291
KLHL29	1.69247	1.01714	0.546163	0.228522	0.007379	-0.262678
MATN1-AS1	1.01548	2.79712	1.96619	0.00667279	0.446712	0.293625
EIF4EBP2	3.23108	1.12611	1.05591	0.509348	0.0515827	0.0236289
DHRS4-AS1	1.53861	0.472242	0.509752	0.187129	-0.325836	-0.292641
DHRS4-AS1	1.53861	0.472242	0.509752	0.187129	-0.325836	-0.292641
DHRS4-AS1	1.53861	0.472242	0.509752	0.187129	-0.325836	-0.292641
NCOA4	1.96942	1.23509	0.655395	0.294339	0.0916999	-0.183497
DNAJC28	1.04626	1.85264	2.0026	0.0196378	0.267791	0.301594
NCOA4	1.96942	1.23509	0.655395	0.294339	0.0916999	-0.183497
NCOA4	1.96942	1.23509	0.655395	0.294339	0.0916999	-0.183497
YAF2	1.04626	1.85264	1.92978	0.0196378	0.267791	0.285507
YAF2	1.04626	1.85264	1.92978	0.0196378	0.267791	0.285507
YAF2	1.04626	1.85264	1.92978	0.0196378	0.267791	0.285507
YAF2	1.04626	1.85264	1.92978	0.0196378	0.267791	0.285507
PAWR	1.81556	1.3804	0.618985	0.259011	0.140005	-0.20832
MST4	1.35398	0.944483	0.473341	0.131612	-0.0248057	-0.324826
MST4	1.35398	0.944483	0.473341	0.131612	-0.0248057	-0.324826
CYB5B	1.96942	1.19877	0.691806	0.294339	0.0787349	-0.160015
TUBB	3.07722	1.74366	1.09233	0.488159	0.241462	0.0383522
PALLD	1.32321	1.34407	0.473341	0.121627	0.128423	-0.324826
COX7B	2.33869	1.48938	0.83745	0.368972	0.173005	-0.0770412
SLC16A1	4.46197	2.79712	1.60208	0.649527	0.446712	0.204684
MAP2K4	2.52332	1.34407	0.910271	0.401973	0.128423	-0.0408291
CD44	3.50803	2.50651	1.27438	0.545064	0.39907	0.105299
CD44	3.50803	2.50651	1.27438	0.545064	0.39907	0.105299
CD44	3.50803	2.50651	1.27438	0.545064	0.39907	0.105299
CD44	3.50803	2.50651	1.27438	0.545064	0.39907	0.105299
CD44	3.50803	2.50651	1.27438	0.545064	0.39907	0.105299
CD44	3.50803	2.50651	1.27438	0.545064	0.39907	0.105299
CD44	3.50803	2.50651	1.27438	0.545064	0.39907	0.105299
CD44	3.50803	2.50651	1.27438	0.545064	0.39907	0.105299
ANKRD18DP	1.20012	0.871831	0.43693	0.0792235	-0.0595678	-0.359588
MCCC2	1.60016	1.5257	0.582574	0.204162	0.18347	-0.234649
MYH7B	4.49274	2.28856	1.63849	0.652512	0.359562	0.214443
NDUFB8	1.04626	1.45305	1.89336	0.0196378	0.162281	0.277234
KIAA0391	1.04626	1.96162	1.89336	0.0196378	0.292615	0.277234
KIAA0391	1.04626	1.96162	1.89336	0.0196378	0.292615	0.277234
FRG1B	2.58487	1.05346	0.946682	0.412438	0.022619	-0.0237957
SLC16A1	4.55429	3.16039	1.6749	0.658421	0.49974	0.223989
RXRA	2.06174	0.762852	0.764628	0.314234	-0.11756	-0.11655
RNF19B	3.10799	1.34407	1.16515	0.49248	0.128423	0.0663809
RNF19B	3.10799	1.34407	1.16515	0.49248	0.128423	0.0663809
RNASEH2C	1.35398	1.23509	0.509752	0.131612	0.0916999	-0.292641
DHRS4	1.53861	0.435915	0.582574	0.187129	-0.360598	-0.234649
RXFP4	1.72324	0.944483	0.655395	0.236347	-0.0248057	-0.183497
SMTN	3.50803	1.59836	1.3472	0.545064	0.203674	0.129433
SMTN	3.50803	1.59836	1.3472	0.545064	0.203674	0.129433
SMTN	3.50803	1.59836	1.3472	0.545064	0.203674	0.129433
ADAM19	1.23089	1.12611	0.473341	0.0902188	0.0515827	-0.324826
SH2D3A	1.04626	3.08773	1.82054	0.0196378	0.48964	0.260201
TBC1D16	1.23089	1.16244	0.473341	0.0902188	0.0653709	-0.324826
USP42	3.8773	2.68814	1.49285	0.588529	0.429453	0.174015
TYW1B	1.32321	0.326937	0.509752	0.121627	-0.485537	-0.292641
TYW1B	1.32321	0.326937	0.509752	0.121627	-0.485537	-0.292641
SLC5A3	1.41552	0.799178	0.546163	0.150917	-0.0973563	-0.262678
MRPL9	1.01548	1.08979	1.74772	0.00667279	0.0373422	0.242472
LOC401980	1.60016	0.871831	0.618985	0.204162	-0.0595678	-0.20832
HYMAI	1.78479	0.581221	0.691806	0.251587	-0.235659	-0.160015
S100A11	2.06174	1.23509	0.801039	0.314234	0.0916999	-0.0963464
API5	2.61564	1.3804	1.0195	0.417578	0.140005	0.00838896
API5	2.61564	1.3804	1.0195	0.417578	0.140005	0.00838896
API5	2.61564	1.3804	1.0195	0.417578	0.140005	0.00838896
API5	2.61564	1.3804	1.0195	0.417578	0.140005	0.00838896
AKAP13	1.29243	0.653873	0.509752	0.111408	-0.184507	-0.292641
AKAP13	1.29243	0.653873	0.509752	0.111408	-0.184507	-0.292641
TMEM183B	1.6617	0.944483	0.655395	0.220553	-0.0248057	-0.183497
FAM120A	1.75402	1.5257	0.691806	0.244034	0.18347	-0.160015
LOC387723	1.01548	1.16244	1.71131	0.00667279	0.0653709	0.233329
TMEM183A	1.6617	0.944483	0.655395	0.220553	-0.0248057	-0.183497
ZNF138	1.1078	0.690199	0.43693	0.0444614	-0.161025	-0.359588
CSPG4	1.56938	0.762852	0.618985	0.195729	-0.11756	-0.20832
ZNF138	1.1078	0.690199	0.43693	0.0444614	-0.161025	-0.359588
ZNF138	1.1078	0.690199	0.43693	0.0444614	-0.161025	-0.359588
MST4	1.38475	1.23509	0.546163	0.141371	0.0916999	-0.262678
PNO1	1.04626	1.56203	1.74772	0.0196378	0.193689	0.242472
NARFL	1.04626	1.5257	1.74772	0.0196378	0.18347	0.242472
VPS28	1.04626	2.0706	1.74772	0.0196378	0.316096	0.242472
VPS28	1.04626	2.0706	1.74772	0.0196378	0.316096	0.242472
ZNF138	1.1078	0.690199	0.43693	0.0444614	-0.161025	-0.359588
SUGT1	3.29263	1.85264	1.31079	0.517543	0.267791	0.117533
PSMA5	2.46178	1.67101	0.983093	0.391249	0.222979	-0.00740531
PSMA5	2.46178	1.74366	0.983093	0.391249	0.241462	-0.00740531
TNK1	2.89259	1.08979	1.16515	0.461287	0.0373422	0.0663809
TNK1	2.89259	1.08979	1.16515	0.461287	0.0373422	0.0663809
COL4A4	1.35398	1.23509	0.546163	0.131612	0.0916999	-0.262678
COL4A3	1.35398	1.23509	0.546163	0.131612	0.0916999	-0.262678
PSMA5	2.43101	1.74366	0.983093	0.385786	0.241462	-0.00740531
PSMA5	2.43101	1.74366	0.983093	0.385786	0.241462	-0.00740531
PHF11	1.16934	0.908157	0.473341	0.0679425	-0.041839	-0.324826
ZNF91	2.33869	1.08979	0.946682	0.368972	0.0373422	-0.0237957
LOC100507117	1.16934	0.762852	0.473341	0.0679425	-0.11756	-0.324826
OR51B5	3.84653	2.03427	1.56567	0.585069	0.308409	0.194699
CDK7	1.01548	2.03427	1.6749	0.00667279	0.308409	0.223989
OR51B5	3.84653	2.03427	1.56567	0.585069	0.308409	0.194699
WDR82	2.7695	1.77999	1.12874	0.442401	0.250417	0.0525926
RPN1	2.67718	1.77999	1.09233	0.427678	0.250417	0.0383522
HLA-E	2.58487	1.67101	1.05591	0.412438	0.222979	0.0236289
ACBD5	2.12328	1.45305	0.873861	0.327008	0.162281	-0.0585578
ACBD5	2.12328	1.45305	0.873861	0.327008	0.162281	-0.0585578
SNORD48	5.47746	4.46813	2.25747	0.738579	0.650126	0.353623
IL18	2.03097	1.16244	0.83745	0.307703	0.0653709	-0.0770412
IL18	2.03097	1.16244	0.83745	0.307703	0.0653709	-0.0770412
SEMA7A	2.64641	1.12611	1.09233	0.422657	0.0515827	0.0383522
CANT1	1.04626	1.63468	1.71131	0.0196378	0.213433	0.233329
CANT1	1.04626	1.63468	1.71131	0.0196378	0.213433	0.233329
CANT1	1.04626	1.63468	1.71131	0.0196378	0.213433	0.233329
ZKSCAN3	1.04626	1.08979	1.71131	0.0196378	0.0373422	0.233329
ZKSCAN3	1.04626	1.08979	1.71131	0.0196378	0.0373422	0.233329
ZKSCAN3	1.04626	1.08979	1.71131	0.0196378	0.0373422	0.233329
ERC1	1.6617	1.70734	0.691806	0.220553	0.232319	-0.160015
ERC1	1.6617	1.70734	0.691806	0.220553	0.232319	-0.160015
ERC1	1.6617	1.70734	0.691806	0.220553	0.232319	-0.160015
ERC1	1.6617	1.70734	0.691806	0.220553	0.232319	-0.160015
ERC1	1.6617	1.70734	0.691806	0.220553	0.232319	-0.160015
DUSP2	3.3234	4.1412	1.38361	0.521583	0.617126	0.141015
RCC2	2.09251	1.5257	0.873861	0.320668	0.18347	-0.0585578
ATRIP	2.61564	1.67101	1.09233	0.417578	0.222979	0.0383522
ATRIP	2.61564	1.67101	1.09233	0.417578	0.222979	0.0383522
NINL	1.47707	1.67101	0.618985	0.1694	0.222979	-0.20832
GAL	3.29263	2.14325	1.38361	0.517543	0.331073	0.141015
LFNG	1.81556	1.88897	0.764628	0.259011	0.276224	-0.11655
ZMYND11	1.01548	1.92529	1.63849	0.00667279	0.284497	0.214443
LFNG	1.81556	1.88897	0.764628	0.259011	0.276224	-0.11655
ZNF92	2.24637	0.908157	0.946682	0.351482	-0.041839	-0.0237957
ZNF92	2.24637	0.908157	0.946682	0.351482	-0.041839	-0.0237957
PLAGL1	2.15406	0.799178	0.910271	0.333257	-0.0973563	-0.0408291
PLAGL1	2.15406	0.799178	0.910271	0.333257	-0.0973563	-0.0408291
PDGFA	1.29243	1.05346	0.546163	0.111408	0.022619	-0.262678
PDGFA	1.29243	1.05346	0.546163	0.111408	0.022619	-0.262678
SUGT1P3	1.72324	0.544894	0.728217	0.236347	-0.263688	-0.137739
PLAGL1	2.15406	0.799178	0.910271	0.333257	-0.0973563	-0.0408291
PLAGL1	2.15406	0.799178	0.910271	0.333257	-0.0973563	-0.0408291
PLAGL1	2.15406	0.799178	0.910271	0.333257	-0.0973563	-0.0408291
PLAGL1	2.15406	0.799178	0.910271	0.333257	-0.0973563	-0.0408291
TPTE2P5	1.72324	0.581221	0.728217	0.236347	-0.235659	-0.137739
LOC100505783	3.8773	3.01508	1.63849	0.588529	0.479299	0.214443
TPTE2P5	1.72324	0.581221	0.728217	0.236347	-0.235659	-0.137739
PRPSAP1	4.64661	2.7608	1.96619	0.667136	0.441035	0.293625
RCC1	6.18522	3.70528	2.62158	0.791355	0.568821	0.418563
C19orf52	1.04626	1.08979	1.6749	0.0196378	0.0373422	0.223989
SNHG3	6.18522	3.70528	2.62158	0.791355	0.568821	0.418563
ANXA1	2.06174	1.05346	0.873861	0.314234	0.022619	-0.0585578
RCC1	6.18522	3.70528	2.62158	0.791355	0.568821	0.418563
RCC1	6.18522	3.70528	2.62158	0.791355	0.568821	0.418563
TMEM50B	3.69267	1.34407	1.56567	0.56734	0.128423	0.194699
C4orf34	2.83104	1.70734	1.20156	0.451947	0.232319	0.0797449
NMRAL1	1.20012	0.653873	0.509752	0.0792235	-0.184507	-0.292641
GOLGA8B	1.20012	0.617547	0.509752	0.0792235	-0.20933	-0.292641
LOC400927	1.20012	0.653873	0.509752	0.0792235	-0.184507	-0.292641
LOC100505783	3.84653	3.01508	1.63849	0.585069	0.479299	0.214443
SF3B5	2.55409	1.34407	1.09233	0.407237	0.128423	0.0383522
SLC25A30	2.12328	1.70734	0.910271	0.327008	0.232319	-0.0408291
HIST1H4A	2.36946	1.48938	1.0195	0.37465	0.173005	0.00838896
BAMBI	3.72344	2.17958	1.60208	0.570944	0.338372	0.204684
ZNF503-AS2	2.70796	1.67101	1.16515	0.432642	0.222979	0.0663809
BAGE	1.35398	0.653873	0.582574	0.131612	-0.184507	-0.234649
XBP1	6.33908	4.35915	2.73081	0.802026	0.639402	0.436292
LOC100505783	3.96962	3.08773	1.71131	0.598749	0.48964	0.233329
GM2A	1.93865	2.03427	0.83745	0.287499	0.308409	-0.0770412
GM2A	1.93865	2.03427	0.83745	0.287499	0.308409	-0.0770412
MID1IP1	1.60016	0.908157	0.691806	0.204162	-0.041839	-0.160015
MID1IP1	1.60016	0.908157	0.691806	0.204162	-0.041839	-0.160015
SPTBN1	1.26166	1.12611	0.546163	0.100943	0.0515827	-0.262678
ZNF512	2.7695	1.67101	1.20156	0.442401	0.222979	0.0797449
KIF20B	1.84633	1.08979	0.801039	0.26631	0.0373422	-0.0963464
C20orf111	3.93884	3.08773	1.71131	0.595369	0.48964	0.233329
STRA13	1.01548	1.88897	1.60208	0.00667279	0.276224	0.204684
GEMIN8	1.50784	1.01714	0.655395	0.178355	0.007379	-0.183497
GEMIN8	1.50784	1.01714	0.655395	0.178355	0.007379	-0.183497
GUSB	1.50784	0.98081	0.655395	0.178355	-0.00841527	-0.183497
SLC25A1	1.01548	1.96162	1.60208	0.00667279	0.292615	0.204684
GEMIN8	1.50784	1.01714	0.655395	0.178355	0.007379	-0.183497
RANBP3	1.01548	1.77999	1.60208	0.00667279	0.250417	0.204684
C20orf94	3.01568	1.70734	1.31079	0.479385	0.232319	0.117533
TFRC	5.01587	3.99589	2.18465	0.700346	0.601614	0.339382
TALDO1	1.16934	0.98081	0.509752	0.0679425	-0.00841527	-0.292641
RNASEH2B	1.01548	1.12611	1.60208	0.00667279	0.0515827	0.204684
RANBP3	1.01548	1.77999	1.60208	0.00667279	0.250417	0.204684
RNASEH2B	1.01548	1.12611	1.60208	0.00667279	0.0515827	0.204684
PPL	2.58487	1.41673	1.12874	0.412438	0.151286	0.0525926
MST1R	2.58487	1.23509	1.12874	0.412438	0.0916999	0.0525926
SLC25A1	1.01548	1.96162	1.60208	0.00667279	0.292615	0.204684
MST1R	2.58487	1.23509	1.12874	0.412438	0.0916999	0.0525926
SRP72	2.00019	1.56203	0.873861	0.301072	0.193689	-0.0585578
SRP72	2.00019	1.56203	0.873861	0.301072	0.193689	-0.0585578
MRPS25	1.6617	1.08979	0.728217	0.220553	0.0373422	-0.137739
LOC645212	3.56958	1.99795	1.56567	0.552617	0.300584	0.194699
RUNX1	4.06193	3.12406	1.78413	0.608733	0.494719	0.251427
RUNX1	4.06193	3.12406	1.78413	0.608733	0.494719	0.251427
ZC3HAV1	1.32321	0.944483	0.582574	0.121627	-0.0248057	-0.234649
ZC3HAV1	1.32321	0.944483	0.582574	0.121627	-0.0248057	-0.234649
SPRY2	1.32321	0.835505	0.582574	0.121627	-0.0780512	-0.234649
KIAA1958	1.56938	1.01714	0.691806	0.195729	0.007379	-0.160015
CMTM7	2.80027	1.3804	1.23797	0.4472	0.140005	0.0927098
CMTM7	2.80027	1.3804	1.23797	0.4472	0.140005	0.0927098
LOC645212	3.53881	1.99795	1.56567	0.548857	0.300584	0.194699
FKBP1A	1.47707	0.799178	0.655395	0.1694	-0.0973563	-0.183497
FKBP1A	1.47707	0.799178	0.655395	0.1694	-0.0973563	-0.183497
LMLN	1.04626	1.92529	1.63849	0.0196378	0.284497	0.214443
LMLN	1.04626	1.92529	1.63849	0.0196378	0.284497	0.214443
LMLN	1.04626	1.92529	1.63849	0.0196378	0.284497	0.214443
LMLN	1.04626	1.92529	1.63849	0.0196378	0.284497	0.214443
FKBP1A-SDCBP2	1.47707	0.799178	0.655395	0.1694	-0.0973563	-0.183497
2023-03-02	1.96942	0.799178	0.873861	0.294339	-0.0973563	-0.0585578
FKBP1A	1.47707	0.799178	0.655395	0.1694	-0.0973563	-0.183497
CDC37L1	3.35417	1.85264	1.49285	0.525585	0.267791	0.174015
ZNF720	2.86182	1.23509	1.27438	0.456642	0.0916999	0.105299
TROVE2	3.26186	1.67101	1.45643	0.513465	0.222979	0.163291
TROVE2	3.26186	1.67101	1.45643	0.513465	0.222979	0.163291
TROVE2	3.26186	1.67101	1.45643	0.513465	0.222979	0.163291
EVPL	1.63093	0.908157	0.728217	0.212435	-0.041839	-0.137739
TROVE2	3.26186	1.67101	1.45643	0.513465	0.222979	0.163291
SEMA7A	2.7695	1.12611	1.23797	0.442401	0.0515827	0.0927098
SLC35F2	1.38475	0.653873	0.618985	0.141371	-0.184507	-0.20832
SEMA7A	2.7695	1.12611	1.23797	0.442401	0.0515827	0.0927098
CLDN3	1.38475	1.30775	0.618985	0.141371	0.116523	-0.20832
MRPS6	1.38475	0.799178	0.618985	0.141371	-0.0973563	-0.20832
PRPF3	1.38475	0.871831	0.618985	0.141371	-0.0595678	-0.20832
ADRB1	1.13857	0.944483	0.509752	0.0563606	-0.0248057	-0.292641
C6orf223	1.13857	0.871831	0.509752	0.0563606	-0.0595678	-0.292641
C6orf223	1.13857	0.871831	0.509752	0.0563606	-0.0595678	-0.292641
TOE1	2.03097	1.30775	0.910271	0.307703	0.116523	-0.0408291
SLC2A11	1.53861	0.908157	0.691806	0.187129	-0.041839	-0.160015
NRBF2	2.83104	2.32488	1.27438	0.451947	0.366401	0.105299
FAHD2A	1.29243	0.762852	0.582574	0.111408	-0.11756	-0.234649
MRPL35	1.29243	1.01714	0.582574	0.111408	0.007379	-0.234649
NCOA3	2.58487	2.14325	1.16515	0.412438	0.331073	0.0663809
DLST	1.01548	2.10692	1.56567	0.00667279	0.323649	0.194699
DLST	1.01548	2.10692	1.56567	0.00667279	0.323649	0.194699
DLST	1.01548	2.10692	1.56567	0.00667279	0.323649	0.194699
DLST	1.01548	2.10692	1.56567	0.00667279	0.323649	0.194699
NCOA3	2.58487	2.14325	1.16515	0.412438	0.331073	0.0663809
NCOA3	2.58487	2.14325	1.16515	0.412438	0.331073	0.0663809
MRPL35	1.29243	1.01714	0.582574	0.111408	0.007379	-0.234649
NCOA3	2.58487	2.14325	1.16515	0.412438	0.331073	0.0663809
JMJD1C	2.98491	1.59836	1.3472	0.474931	0.203674	0.129433
GLRX	2.33869	1.77999	1.05591	0.368972	0.250417	0.0236289
GLRX	2.33869	1.77999	1.05591	0.368972	0.250417	0.0236289
GLRX	2.33869	1.77999	1.05591	0.368972	0.250417	0.0236289
GLRX	2.33869	1.77999	1.05591	0.368972	0.250417	0.0236289
TMEM165	3.38494	1.99795	1.52926	0.529552	0.300584	0.18448
SIAE	1.69247	1.16244	0.764628	0.228522	0.0653709	-0.11655
PDGFB	4.18502	4.35915	1.89336	0.621698	0.639402	0.277234
ALYREF	1.04626	1.92529	1.60208	0.0196378	0.284497	0.204684
CAPZB	1.04626	2.0706	1.60208	0.0196378	0.316096	0.204684
CAPZB	1.04626	2.0706	1.60208	0.0196378	0.316096	0.204684
ESD	1.04626	1.59836	1.60208	0.0196378	0.203674	0.204684
GTF2H3	2.49255	1.08979	1.12874	0.396644	0.0373422	0.0525926
FBXO21	2.49255	1.81631	1.12874	0.396644	0.259191	0.0525926
TWF2	1.44629	1.05346	0.655395	0.160257	0.022619	-0.183497
UGGT1	2.64641	1.01714	1.20156	0.422657	0.007379	0.0797449
UGGT1	2.64641	0.98081	1.20156	0.422657	-0.00841527	0.0797449
PTPDC1	1.75402	0.653873	0.801039	0.244034	-0.184507	-0.0963464
PTPDC1	1.75402	0.653873	0.801039	0.244034	-0.184507	-0.0963464
ZNF503	2.70796	1.81631	1.23797	0.432642	0.259191	0.0927098
BAGE2	1.35398	0.653873	0.618985	0.131612	-0.184507	-0.20832
BAGE3	1.35398	0.653873	0.618985	0.131612	-0.184507	-0.20832
CCNC	5.41591	3.48732	2.47594	0.733672	0.542492	0.39374
PSMA6	1.35398	1.41673	0.618985	0.131612	0.151286	-0.20832
BAGE4	1.35398	0.653873	0.618985	0.131612	-0.184507	-0.20832
BAGE5	1.35398	0.653873	0.618985	0.131612	-0.184507	-0.20832
MIIP	1.90788	1.74366	0.873861	0.280551	0.241462	-0.0585578
FKBP15	1.90788	1.05346	0.873861	0.280551	0.022619	-0.0585578
ANKRD18A	1.50784	0.762852	0.691806	0.178355	-0.11756	-0.160015
SLC36A4	1.50784	0.799178	0.691806	0.178355	-0.0973563	-0.160015
USP53	5.38514	2.32488	2.47594	0.731197	0.366401	0.39374
SPA17	1.6617	1.16244	0.764628	0.220553	0.0653709	-0.11655
CA8	1.6617	1.59836	0.764628	0.220553	0.203674	-0.11655
PTPN4	1.6617	1.92529	0.764628	0.220553	0.284497	-0.11655
FAM127B	1.1078	0.544894	0.509752	0.0444614	-0.263688	-0.292641
FAM127A	1.1078	0.472242	0.509752	0.0444614	-0.325836	-0.292641
LARP4	2.7695	1.96162	1.27438	0.442401	0.292615	0.105299
LARP4	2.7695	1.96162	1.27438	0.442401	0.292615	0.105299
LARP4	2.7695	1.96162	1.27438	0.442401	0.292615	0.105299
LARP4	2.7695	1.96162	1.27438	0.442401	0.292615	0.105299
SEC14L4	1.1078	0.835505	0.509752	0.0444614	-0.0780512	-0.292641
LARP4	2.7695	1.96162	1.27438	0.442401	0.292615	0.105299
FAM127B	1.1078	0.544894	0.509752	0.0444614	-0.263688	-0.292641
LARP4	2.7695	1.96162	1.27438	0.442401	0.292615	0.105299
SEC14L4	1.1078	0.835505	0.509752	0.0444614	-0.0780512	-0.292641
LARP4	2.7695	1.96162	1.27438	0.442401	0.292615	0.105299
MARVELD1	1.1078	0.944483	0.509752	0.0444614	-0.0248057	-0.292641
YY1AP1	2.36946	1.99795	1.09233	0.37465	0.300584	0.0383522
YY1AP1	2.36946	1.99795	1.09233	0.37465	0.300584	0.0383522
YY1AP1	2.36946	1.99795	1.09233	0.37465	0.300584	0.0383522
SAP130	2.52332	1.48938	1.16515	0.401973	0.173005	0.0663809
MCC	1.26166	0.944483	0.582574	0.100943	-0.0248057	-0.234649
EIF2B1	2.52332	1.16244	1.16515	0.401973	0.0653709	0.0663809
GPC4	1.26166	0.581221	0.582574	0.100943	-0.235659	-0.234649
SAP130	2.52332	1.48938	1.16515	0.401973	0.173005	0.0663809
ERV3-1	1.26166	0.835505	0.582574	0.100943	-0.0780512	-0.234649
SCPEP1	1.96942	2.25223	0.910271	0.294339	0.352613	-0.0408291
PDLIM1	1.41552	1.08979	0.655395	0.150917	0.0373422	-0.183497
TES	2.12328	2.10692	0.983093	0.327008	0.323649	-0.00740531
MOGS	1.72324	1.01714	0.801039	0.236347	0.007379	-0.0963464
MOGS	1.72324	1.01714	0.801039	0.236347	0.007379	-0.0963464
APLP2	3.44649	1.85264	1.60208	0.537377	0.267791	0.204684
APLP2	3.44649	1.85264	1.60208	0.537377	0.267791	0.204684
APLP2	3.44649	1.85264	1.60208	0.537377	0.267791	0.204684
APLP2	3.44649	1.85264	1.60208	0.537377	0.267791	0.204684
APLP2	3.44649	1.85264	1.60208	0.537377	0.267791	0.204684
KRCC1	1.01548	1.27142	1.52926	0.00667279	0.104289	0.18448
C11orf73	1.01548	1.56203	1.52926	0.00667279	0.193689	0.18448
ZNF668	1.01548	1.70734	1.52926	0.00667279	0.232319	0.18448
CAPS2	1.01548	1.5257	1.52926	0.00667279	0.18347	0.18448
HS2ST1	1.01548	1.48938	1.52926	0.00667279	0.173005	0.18448
PIP5KL1	1.01548	1.81631	1.52926	0.00667279	0.259191	0.18448
ARPC4	1.01548	1.08979	1.52926	0.00667279	0.0373422	0.18448
ARPC4	1.01548	1.08979	1.52926	0.00667279	0.0373422	0.18448
HS2ST1	1.01548	1.48938	1.52926	0.00667279	0.173005	0.18448
C11orf73	1.01548	1.56203	1.52926	0.00667279	0.193689	0.18448
FAM49B	1.01548	1.48938	1.52926	0.00667279	0.173005	0.18448
FAM49B	1.01548	1.48938	1.52926	0.00667279	0.173005	0.18448
C11orf73	1.01548	1.56203	1.52926	0.00667279	0.193689	0.18448
STOX1	1.16934	0.508568	0.546163	0.0679425	-0.293651	-0.262678
GBAP1	2.33869	2.03427	1.09233	0.368972	0.308409	0.0383522
RABGGTB	5.13896	2.65182	2.40312	0.710875	0.423544	0.380775
MANBA	1.32321	1.08979	0.618985	0.121627	0.0373422	-0.20832
SNORA24	2.64641	1.96162	1.23797	0.422657	0.292615	0.0927098
KLHL7	1.32321	1.08979	0.618985	0.121627	0.0373422	-0.20832
KLHL7	1.32321	1.08979	0.618985	0.121627	0.0373422	-0.20832
KLHL7	1.32321	1.08979	0.618985	0.121627	0.0373422	-0.20832
KLHL7	1.32321	1.08979	0.618985	0.121627	0.0373422	-0.20832
KLHL7-AS1	1.32321	1.08979	0.618985	0.121627	0.0373422	-0.20832
PIGB	1.47707	1.3804	0.691806	0.1694	0.140005	-0.160015
ZNF714	1.47707	0.581221	0.691806	0.1694	-0.235659	-0.160015
IRF1	3.72344	1.88897	1.74772	0.570944	0.276224	0.242472
L3MBTL1	1.04626	1.67101	1.56567	0.0196378	0.222979	0.194699
BMP2K	1.04626	1.5257	1.56567	0.0196378	0.18347	0.194699
BMP2K	1.04626	1.5257	1.56567	0.0196378	0.18347	0.194699
NANP	1.93865	2.03427	0.910271	0.287499	0.308409	-0.0408291
ZNF487P	1.93865	1.48938	0.910271	0.287499	0.173005	-0.0408291
PLEKHF2	2.40023	1.59836	1.12874	0.380253	0.203674	0.0525926
LDB1	2.55409	1.27142	1.20156	0.407237	0.104289	0.0797449
DDX39B	4.70815	2.17958	2.22106	0.67285	0.338372	0.346561
DDX39B	4.70815	2.17958	2.22106	0.67285	0.338372	0.346561
DDX39B	4.70815	2.17958	2.22106	0.67285	0.338372	0.346561
GALNTL4	2.15406	1.3804	1.0195	0.333257	0.140005	0.00838896
TBCCD1	2.61564	1.67101	1.23797	0.417578	0.222979	0.0927098
SIX3	1.38475	1.3804	0.655395	0.141371	0.140005	-0.183497
CASP3	1.69247	1.41673	0.801039	0.228522	0.151286	-0.0963464
CASP3	1.69247	1.41673	0.801039	0.228522	0.151286	-0.0963464
UGDH	4.06193	2.50651	1.92978	0.608733	0.39907	0.285507
UGDH	4.06193	2.50651	1.92978	0.608733	0.39907	0.285507
UGDH	4.06193	2.50651	1.92978	0.608733	0.39907	0.285507
SNHG8	3.75421	2.39753	1.78413	0.574519	0.379765	0.251427
SNHG8	3.75421	2.39753	1.78413	0.574519	0.379765	0.251427
F2RL1	2.2156	1.63468	1.05591	0.345491	0.213433	0.0236289
ACAT1	1.90788	1.12611	0.910271	0.280551	0.0515827	-0.0408291
EPHX1	1.75402	1.34407	0.83745	0.244034	0.128423	-0.0770412
MAP4	3.20031	2.65182	1.52926	0.505192	0.423544	0.18448
MAP4	3.20031	2.65182	1.52926	0.505192	0.423544	0.18448
ASAH2B	1.60016	1.01714	0.764628	0.204162	0.007379	-0.11655
MAP4	3.20031	2.65182	1.52926	0.505192	0.423544	0.18448
SMPDL3B	1.44629	0.835505	0.691806	0.160257	-0.0780512	-0.160015
SMPDL3B	1.44629	0.835505	0.691806	0.160257	-0.0780512	-0.160015
FOXO1	2.73873	1.81631	1.31079	0.437549	0.259191	0.117533
CST3	2.58487	1.77999	1.23797	0.412438	0.250417	0.0927098
PPP1R12A	2.58487	1.34407	1.23797	0.412438	0.128423	0.0927098
PPP1R12A	2.58487	1.34407	1.23797	0.412438	0.128423	0.0927098
ZNF252P	3.8773	2.03427	1.85695	0.588529	0.308409	0.268801
UGDH-AS1	3.8773	2.36121	1.85695	0.588529	0.373134	0.268801
UCHL5	3.72344	1.77999	1.78413	0.570944	0.250417	0.251427
UCHL5	3.72344	1.77999	1.78413	0.570944	0.250417	0.251427
UCHL5	3.72344	1.77999	1.78413	0.570944	0.250417	0.251427
UCHL5	3.72344	1.77999	1.78413	0.570944	0.250417	0.251427
FA2H	1.13857	0.944483	0.546163	0.0563606	-0.0248057	-0.262678
CDKN3	1.13857	0.944483	0.546163	0.0563606	-0.0248057	-0.262678
CDKN3	1.13857	0.944483	0.546163	0.0563606	-0.0248057	-0.262678
RGL3	1.13857	1.01714	0.546163	0.0563606	0.007379	-0.262678
RGL3	1.13857	1.01714	0.546163	0.0563606	0.007379	-0.262678
2023-09-11	3.26186	1.92529	1.56567	0.513465	0.284497	0.194699
TAF12	2.95413	1.45305	1.42002	0.47043	0.162281	0.152296
CATSPER2P1	1.81556	0.726526	0.873861	0.259011	-0.138749	-0.0585578
C6orf120	2.64641	2.03427	1.27438	0.422657	0.308409	0.105299
FAM102A	2.49255	1.5257	1.20156	0.396644	0.18347	0.0797449
SNHG6	7.47765	4.79507	3.60468	0.873765	0.680795	0.556866
AIDA	1.01548	0.98081	1.49285	0.00667279	-0.00841527	0.174015
ADCK4	1.01548	1.96162	1.49285	0.00667279	0.292615	0.174015
TRAPPC6B	3.3234	1.96162	1.60208	0.521583	0.292615	0.204684
OPN3	2.33869	1.27142	1.12874	0.368972	0.104289	0.0525926
CDK20	1.35398	1.16244	0.655395	0.131612	0.0653709	-0.183497
CDK20	1.35398	1.16244	0.655395	0.131612	0.0653709	-0.183497
PRNP	2.03097	1.96162	0.983093	0.307703	0.292615	-0.00740531
CDK20	1.35398	1.16244	0.655395	0.131612	0.0653709	-0.183497
MYL6	4.06193	2.28856	1.96619	0.608733	0.359562	0.293625
MYL6	4.06193	2.28856	1.96619	0.608733	0.359562	0.293625
CDK20	1.35398	1.16244	0.655395	0.131612	0.0653709	-0.183497
CDK20	1.35398	1.16244	0.655395	0.131612	0.0653709	-0.183497
LOC730227	3.90807	3.08773	1.89336	0.591963	0.48964	0.277234
LOC730227	3.90807	3.08773	1.89336	0.591963	0.48964	0.277234
TROVE2	3.75421	1.77999	1.82054	0.574519	0.250417	0.260201
TROVE2	3.75421	1.77999	1.82054	0.574519	0.250417	0.260201
FLJ10661	1.72324	1.12611	0.83745	0.236347	0.0515827	-0.0770412
FLJ10661	1.72324	1.12611	0.83745	0.236347	0.0515827	-0.0770412
FLJ10661	1.72324	1.12611	0.83745	0.236347	0.0515827	-0.0770412
TBX6	1.04626	1.74366	1.52926	0.0196378	0.241462	0.18448
PUS7	2.24637	1.30775	1.09233	0.351482	0.116523	0.0383522
VEGFA	2.7695	2.39753	1.3472	0.442401	0.379765	0.129433
VEGFA	2.7695	2.39753	1.3472	0.442401	0.379765	0.129433
VEGFA	2.7695	2.39753	1.3472	0.442401	0.379765	0.129433
VEGFA	2.7695	2.39753	1.3472	0.442401	0.379765	0.129433
VEGFA	2.7695	2.39753	1.3472	0.442401	0.379765	0.129433
VEGFA	2.7695	2.39753	1.3472	0.442401	0.379765	0.129433
VEGFA	2.7695	2.39753	1.3472	0.442401	0.379765	0.129433
VEGFA	2.7695	2.39753	1.3472	0.442401	0.379765	0.129433
VEGFA	2.7695	2.39753	1.3472	0.442401	0.379765	0.129433
VEGFA	2.7695	2.39753	1.3472	0.442401	0.379765	0.129433
VEGFA	2.7695	2.39753	1.3472	0.442401	0.379765	0.129433
VEGFA	2.7695	2.39753	1.3472	0.442401	0.379765	0.129433
VEGFA	2.7695	2.39753	1.3472	0.442401	0.379765	0.129433
VEGFA	2.7695	2.39753	1.3472	0.442401	0.379765	0.129433
VEGFA	2.7695	2.39753	1.3472	0.442401	0.379765	0.129433
VEGFA	2.7695	2.39753	1.3472	0.442401	0.379765	0.129433
VEGFA	2.7695	2.39753	1.3472	0.442401	0.379765	0.129433
VEGFA	2.7695	2.39753	1.3472	0.442401	0.379765	0.129433
ELOVL7	1.93865	1.34407	0.946682	0.287499	0.128423	-0.0237957
ELOVL7	1.93865	1.34407	0.946682	0.287499	0.128423	-0.0237957
FERMT1	1.93865	1.48938	0.946682	0.287499	0.173005	-0.0237957
AMOTL2	3.35417	1.85264	1.63849	0.525585	0.267791	0.214443
TEF	1.41552	1.23509	0.691806	0.150917	0.0916999	-0.160015
CASP8	1.41552	0.908157	0.691806	0.150917	-0.041839	-0.160015
CASP8	1.41552	0.908157	0.691806	0.150917	-0.041839	-0.160015
CASP8	1.41552	0.908157	0.691806	0.150917	-0.041839	-0.160015
CASP8	1.41552	0.908157	0.691806	0.150917	-0.041839	-0.160015
PDIA3	1.78479	0.726526	0.873861	0.251587	-0.138749	-0.0585578
CCDC111	1.78479	1.23509	0.873861	0.251587	0.0916999	-0.0585578
BCL6	3.78498	2.32488	1.85695	0.578064	0.366401	0.268801
HMOX2	1.26166	0.799178	0.618985	0.100943	-0.0973563	-0.20832
HAS3	1.26166	1.41673	0.618985	0.100943	0.151286	-0.20832
SLC12A7	1.63093	1.05346	0.801039	0.212435	0.022619	-0.0963464
OSR2	2.36946	1.56203	1.16515	0.37465	0.193689	0.0663809
YY1AP1	2.36946	1.99795	1.16515	0.37465	0.300584	0.0663809
YY1AP1	2.36946	1.99795	1.16515	0.37465	0.300584	0.0663809
YY1AP1	2.36946	1.99795	1.16515	0.37465	0.300584	0.0663809
YY1AP1	2.36946	1.99795	1.16515	0.37465	0.300584	0.0663809
OSR2	2.36946	1.56203	1.16515	0.37465	0.193689	0.0663809
FGFR1OP2	2.73873	2.39753	1.3472	0.437549	0.379765	0.129433
FGFR1OP2	2.73873	2.39753	1.3472	0.437549	0.379765	0.129433
FGFR1OP2	2.73873	2.39753	1.3472	0.437549	0.379765	0.129433
KIAA1984-AS1	1.1078	0.762852	0.546163	0.0444614	-0.11756	-0.262678
HMGB1	1.84633	1.12611	0.910271	0.26631	0.0515827	-0.0408291
UBXN2B	1.1078	0.835505	0.546163	0.0444614	-0.0780512	-0.262678
ZBED4	1.1078	1.12611	0.546163	0.0444614	0.0515827	-0.262678
LDLRAD3	1.1078	0.98081	0.546163	0.0444614	-0.00841527	-0.262678
TNFRSF21	2.58487	1.5257	1.27438	0.412438	0.18347	0.105299
KCNK5	1.84633	1.3804	0.910271	0.26631	0.140005	-0.0408291
MCM9	1.1078	1.19877	0.546163	0.0444614	0.0787349	-0.262678
SLC24A6	2.58487	1.88897	1.27438	0.412438	0.276224	0.105299
MIR196B	2.06174	1.16244	1.0195	0.314234	0.0653709	0.00838896
GSTP1	3.38494	2.2159	1.6749	0.529552	0.345551	0.223989
IFI30	1.69247	1.34407	0.83745	0.228522	0.128423	-0.0770412
RTN4	3.01568	2.43386	1.49285	0.479385	0.386296	0.174015
RTN4	3.01568	2.43386	1.49285	0.479385	0.386296	0.174015
MRPS31P3	1.32321	1.3804	0.655395	0.121627	0.140005	-0.183497
PDLIM3	1.01548	1.63468	1.45643	0.00667279	0.213433	0.163291
PDLIM3	1.01548	1.63468	1.45643	0.00667279	0.213433	0.163291
NUP205	1.01548	1.85264	1.45643	0.00667279	0.267791	0.163291
STX3	1.01548	1.45305	1.45643	0.00667279	0.162281	0.163291
PDLIM3	1.01548	1.63468	1.45643	0.00667279	0.213433	0.163291
STX3	1.01548	1.45305	1.45643	0.00667279	0.162281	0.163291
NEK9	1.01548	1.27142	1.45643	0.00667279	0.104289	0.163291
PDLIM3	1.01548	1.63468	1.45643	0.00667279	0.213433	0.163291
PDLIM3	1.01548	1.63468	1.45643	0.00667279	0.213433	0.163291
MRPS31P3	1.32321	1.3804	0.655395	0.121627	0.140005	-0.183497
TUFT1	5.29282	3.85059	2.62158	0.723687	0.585527	0.418563
MRPS31P3	1.32321	1.3804	0.655395	0.121627	0.140005	-0.183497
MRPS33	1.32321	1.85264	0.655395	0.121627	0.267791	-0.183497
TTC19	4.92356	3.08773	2.43953	0.692279	0.48964	0.387306
TTC19	4.92356	3.08773	2.43953	0.692279	0.48964	0.387306
USO1	2.27714	1.70734	1.12874	0.357391	0.232319	0.0525926
ZC3H7B	2.27714	1.3804	1.12874	0.357391	0.140005	0.0525926
SLC30A6	3.81576	2.36121	1.89336	0.581581	0.373134	0.277234
SLC30A6	3.81576	2.36121	1.89336	0.581581	0.373134	0.277234
SLC30A6	3.81576	2.36121	1.89336	0.581581	0.373134	0.277234
PPP1CB	2.49255	1.85264	1.23797	0.396644	0.267791	0.0927098
CYSTM1	1.53861	1.45305	0.764628	0.187129	0.162281	-0.11655
MTAP	3.66189	2.10692	1.82054	0.563706	0.323649	0.260201
PPP1R12A	2.70796	1.5257	1.3472	0.432642	0.18347	0.129433
FLNB	2.70796	1.19877	1.3472	0.432642	0.0787349	0.129433
FLNB	2.70796	1.19877	1.3472	0.432642	0.0787349	0.129433
LOC388906	1.04626	1.16244	1.49285	0.0196378	0.0653709	0.174015
THOC6	1.04626	1.59836	1.49285	0.0196378	0.203674	0.174015
MUS81	1.04626	1.5257	1.49285	0.0196378	0.18347	0.174015
THOC6	1.04626	1.59836	1.49285	0.0196378	0.203674	0.174015
HSBP1	1.04626	1.85264	1.49285	0.0196378	0.267791	0.174015
PATL1	1.04626	1.41673	1.49285	0.0196378	0.151286	0.174015
FLNB	2.70796	1.19877	1.3472	0.432642	0.0787349	0.129433
TNFRSF10C	1.16934	0.944483	0.582574	0.0679425	-0.0248057	-0.234649
ZNF248	2.55409	1.70734	1.27438	0.407237	0.232319	0.105299
OXR1	2.55409	1.5257	1.27438	0.407237	0.18347	0.105299
ZNF248	2.55409	1.70734	1.27438	0.407237	0.232319	0.105299
ZNF248	2.55409	1.70734	1.27438	0.407237	0.232319	0.105299
ZNF248	2.55409	1.70734	1.27438	0.407237	0.232319	0.105299
C6orf48	5.90827	5.33996	2.94928	0.77146	0.727538	0.469716
C6orf48	5.90827	5.33996	2.94928	0.77146	0.727538	0.469716
ANKRD37	1.38475	1.5257	0.691806	0.141371	0.18347	-0.160015
NOA1	2.7695	2.03427	1.38361	0.442401	0.308409	0.141015
ASS1	2.40023	1.99795	1.20156	0.380253	0.300584	0.0797449
ASS1	2.40023	1.99795	1.20156	0.380253	0.300584	0.0797449
PMS2P4	1.60016	0.762852	0.801039	0.204162	-0.11756	-0.0963464
PMS2P4	1.60016	0.762852	0.801039	0.204162	-0.11756	-0.0963464
PMS2P4	1.60016	0.762852	0.801039	0.204162	-0.11756	-0.0963464
RTF1	1.81556	1.3804	0.910271	0.259011	0.140005	-0.0408291
C17orf28	2.03097	1.45305	1.0195	0.307703	0.162281	0.00838896
CKB	4.49274	2.97876	2.25747	0.652512	0.474035	0.353623
MTMR2	2.46178	1.19877	1.23797	0.391249	0.0787349	0.0927098
MTMR2	2.46178	1.19877	1.23797	0.391249	0.0787349	0.0927098
VKORC1	1.23089	1.3804	0.618985	0.0902188	0.140005	-0.20832
MTMR2	2.46178	1.19877	1.23797	0.391249	0.0787349	0.0927098
VKORC1	1.23089	1.3804	0.618985	0.0902188	0.140005	-0.20832
MTMR2	2.46178	1.19877	1.23797	0.391249	0.0787349	0.0927098
WDR27	2.67718	2.03427	1.3472	0.427678	0.308409	0.129433
WDR27	2.67718	2.03427	1.3472	0.427678	0.308409	0.129433
LRRC8B	1.44629	1.48938	0.728217	0.160257	0.173005	-0.137739
SLC12A2	3.3234	2.03427	1.6749	0.521583	0.308409	0.223989
SLC12A2	3.3234	2.03427	1.6749	0.521583	0.308409	0.223989
VGLL4	1.6617	1.19877	0.83745	0.220553	0.0787349	-0.0770412
SLC12A2	3.3234	2.03427	1.6749	0.521583	0.308409	0.223989
RERE	2.30792	1.5257	1.16515	0.36322	0.18347	0.0663809
RERE	2.30792	1.5257	1.16515	0.36322	0.18347	0.0663809
LOC647979	2.52332	2.10692	1.27438	0.401973	0.323649	0.105299
ASUN	2.73873	2.39753	1.38361	0.437549	0.379765	0.141015
NCBP1	3.81576	2.28856	1.92978	0.581581	0.359562	0.285507
LOC100507246	4.89278	3.26937	2.47594	0.689556	0.514463	0.39374
LOC100507246	4.89278	3.26937	2.47594	0.689556	0.514463	0.39374
LOC100507246	4.89278	3.26937	2.47594	0.689556	0.514463	0.39374
RNF169	1.29243	1.48938	0.655395	0.111408	0.173005	-0.183497
SYF2	3.01568	1.63468	1.52926	0.479385	0.213433	0.18448
PFDN5	1.50784	1.23509	0.764628	0.178355	0.0916999	-0.11655
SYF2	3.01568	1.63468	1.52926	0.479385	0.213433	0.18448
TMEM249	1.72324	1.56203	0.873861	0.236347	0.193689	-0.0585578
FAH	1.07703	1.05346	0.546163	0.0322269	0.022619	-0.262678
C4orf27	1.07703	0.835505	0.546163	0.0322269	-0.0780512	-0.262678
PLS3	1.07703	0.908157	0.546163	0.0322269	-0.041839	-0.262678
NUDC	1.07703	1.30775	0.546163	0.0322269	0.116523	-0.262678
ZNF248	2.36946	1.70734	1.20156	0.37465	0.232319	0.0797449
SIKE1	1.01548	0.908157	1.42002	0.00667279	-0.041839	0.152296
GALK1	1.01548	1.56203	1.42002	0.00667279	0.193689	0.152296
IARS2	1.01548	1.88897	1.42002	0.00667279	0.276224	0.152296
TMEM249	1.72324	1.56203	0.873861	0.236347	0.193689	-0.0585578
FLJ44511	1.07703	0.617547	0.546163	0.0322269	-0.20933	-0.262678
RNF14	1.01548	1.19877	1.42002	0.00667279	0.0787349	0.152296
SCNM1	1.01548	1.56203	1.42002	0.00667279	0.193689	0.152296
TP53BP1	1.01548	1.48938	1.42002	0.00667279	0.173005	0.152296
XXYLT1	1.01548	2.03427	1.42002	0.00667279	0.308409	0.152296
ARHGEF16	1.01548	1.67101	1.42002	0.00667279	0.222979	0.152296
SCNM1	1.01548	1.56203	1.42002	0.00667279	0.193689	0.152296
SIKE1	1.01548	0.908157	1.42002	0.00667279	-0.041839	0.152296
SCNM1	1.01548	1.56203	1.42002	0.00667279	0.193689	0.152296
SIKE1	1.01548	0.908157	1.42002	0.00667279	-0.041839	0.152296
SIKE1	1.01548	0.908157	1.42002	0.00667279	-0.041839	0.152296
TP53BP1	1.01548	1.48938	1.42002	0.00667279	0.173005	0.152296
TMEM249	1.72324	1.56203	0.873861	0.236347	0.193689	-0.0585578
FAM60A	3.29263	1.67101	1.6749	0.517543	0.222979	0.223989
FAM60A	3.29263	1.67101	1.6749	0.517543	0.222979	0.223989
FMNL2	2.64641	1.74366	1.3472	0.422657	0.241462	0.129433
EFHD2	1.35398	0.908157	0.691806	0.131612	-0.041839	-0.160015
FBXL8	1.35398	1.30775	0.691806	0.131612	0.116523	-0.160015
MRPS33	1.35398	1.67101	0.691806	0.131612	0.222979	-0.160015
TMED5	1.04626	1.70734	1.45643	0.0196378	0.232319	0.163291
CEP170	1.04626	2.10692	1.45643	0.0196378	0.323649	0.163291
CCDC18	1.04626	1.67101	1.45643	0.0196378	0.222979	0.163291
TIPARP	5.20051	3.451	2.65799	0.716046	0.537945	0.424554
TMED5	1.04626	1.70734	1.45643	0.0196378	0.232319	0.163291
CEP170	1.04626	2.10692	1.45643	0.0196378	0.323649	0.163291
CEP170	1.04626	2.10692	1.45643	0.0196378	0.323649	0.163291
TMED5	1.04626	1.70734	1.45643	0.0196378	0.232319	0.163291
HEATR1	1.04626	1.48938	1.45643	0.0196378	0.173005	0.163291
ANAPC11	1.04626	1.81631	1.45643	0.0196378	0.259191	0.163291
PPP1CB	2.49255	1.81631	1.27438	0.396644	0.259191	0.105299
HYOU1	3.63112	2.94243	1.85695	0.560041	0.468706	0.268801
ARHGAP18	1.13857	0.944483	0.582574	0.0563606	-0.0248057	-0.234649
PIM2	2.27714	1.74366	1.16515	0.357391	0.241462	0.0663809
PMM1	2.27714	1.48938	1.16515	0.357391	0.173005	0.0663809
SRI	3.20031	2.39753	1.63849	0.505192	0.379765	0.214443
SRI	3.20031	2.39753	1.63849	0.505192	0.379765	0.214443
LOC440288	2.06174	1.56203	1.05591	0.314234	0.193689	0.0236289
LOC440288	2.06174	1.56203	1.05591	0.314234	0.193689	0.0236289
RFK	2.98491	2.28856	1.52926	0.474931	0.359562	0.18448
MGST3	1.84633	1.59836	0.946682	0.26631	0.203674	-0.0237957
TCP1	3.47726	1.92529	1.78413	0.541237	0.284497	0.251427
TCP1	3.47726	1.92529	1.78413	0.541237	0.284497	0.251427
C9orf16	1.63093	1.30775	0.83745	0.212435	0.116523	-0.0770412
PRRT3-AS1	1.41552	1.01714	0.728217	0.150917	0.007379	-0.137739
RPL39	2.12328	1.08979	1.09233	0.327008	0.0373422	0.0383522
MICA	1.41552	1.27142	0.728217	0.150917	0.104289	-0.137739
WDFY1	1.41552	1.12611	0.728217	0.150917	0.0515827	-0.137739
SNORA13	1.41552	1.77999	0.728217	0.150917	0.250417	-0.137739
MICA	1.41552	1.27142	0.728217	0.150917	0.104289	-0.137739
STOX1	1.41552	0.799178	0.728217	0.150917	-0.0973563	-0.137739
STOX1	1.41552	0.799178	0.728217	0.150917	-0.0973563	-0.137739
STOX1	1.41552	0.799178	0.728217	0.150917	-0.0973563	-0.137739
STOX1	1.41552	0.799178	0.728217	0.150917	-0.0973563	-0.137739
GMDS	1.90788	0.944483	0.983093	0.280551	-0.0248057	-0.00740531
FARSA	1.20012	1.23509	0.618985	0.0792235	0.0916999	-0.20832
PISD	1.20012	1.59836	0.618985	0.0792235	0.203674	-0.20832
PPID	1.20012	0.871831	0.618985	0.0792235	-0.0595678	-0.20832
CCT6A	2.89259	2.57917	1.49285	0.461287	0.411479	0.174015
CCT6A	2.89259	2.57917	1.49285	0.461287	0.411479	0.174015
NUSAP1	1.69247	1.30775	0.873861	0.228522	0.116523	-0.0585578
NUSAP1	1.69247	1.30775	0.873861	0.228522	0.116523	-0.0585578
NUSAP1	1.69247	1.30775	0.873861	0.228522	0.116523	-0.0585578
NUSAP1	1.69247	1.30775	0.873861	0.228522	0.116523	-0.0585578
NUSAP1	1.69247	1.30775	0.873861	0.228522	0.116523	-0.0585578
SAR1A	2.18483	1.5257	1.12874	0.339417	0.18347	0.0525926
HNRNPF	2.18483	1.81631	1.12874	0.339417	0.259191	0.0525926
SAR1A	2.18483	1.5257	1.12874	0.339417	0.18347	0.0525926
SCARB1	2.67718	2.72447	1.38361	0.427678	0.435282	0.141015
PCNA-AS1	2.67718	1.63468	1.38361	0.427678	0.213433	0.141015
SCARB1	2.67718	2.72447	1.38361	0.427678	0.435282	0.141015
YY1AP1	1.96942	1.81631	1.0195	0.294339	0.259191	0.00838896
IPO7	1.96942	1.88897	1.0195	0.294339	0.276224	0.00838896
LGALS3BP	1.96942	1.16244	1.0195	0.294339	0.0653709	0.00838896
ZNF77	1.96942	1.5257	1.0195	0.294339	0.18347	0.00838896
MIR4449	2.95413	1.96162	1.52926	0.47043	0.292615	0.18448
ARHGAP27	4.21579	2.43386	2.18465	0.624879	0.386296	0.339382
ELAC2	3.72344	2.14325	1.92978	0.570944	0.331073	0.285507
ELAC2	3.72344	2.14325	1.92978	0.570944	0.331073	0.285507
ELAC2	3.72344	2.14325	1.92978	0.570944	0.331073	0.285507
TRAFD1	2.24637	1.3804	1.16515	0.351482	0.140005	0.0663809
TRAFD1	2.24637	1.3804	1.16515	0.351482	0.140005	0.0663809
WLS	1.75402	1.01714	0.910271	0.244034	0.007379	-0.0408291
DDX3X	1.26166	1.30775	0.655395	0.100943	0.116523	-0.183497
DDX3X	1.26166	1.30775	0.655395	0.100943	0.116523	-0.183497
DDX3X	1.26166	1.30775	0.655395	0.100943	0.116523	-0.183497
UBL7	2.03097	1.59836	1.05591	0.307703	0.203674	0.0236289
UBL7	2.03097	1.59836	1.05591	0.307703	0.203674	0.0236289
SLC7A1	2.30792	2.47019	1.20156	0.36322	0.39273	0.0797449
C9orf85	4.89278	2.94243	2.54876	0.689556	0.468706	0.406329
MIF	1.81556	2.10692	0.946682	0.259011	0.323649	-0.0237957
PPP1R13B	1.81556	1.67101	0.946682	0.259011	0.222979	-0.0237957
PTRF	2.86182	1.77999	1.49285	0.456642	0.250417	0.174015
OSTF1	2.09251	1.96162	1.09233	0.320668	0.292615	0.0383522
ULK2	2.64641	1.59836	1.38361	0.422657	0.203674	0.141015
HLA-C	1.32321	0.908157	0.691806	0.121627	-0.041839	-0.160015
ZC3H8	1.32321	0.726526	0.691806	0.121627	-0.138749	-0.160015
ULK2	2.64641	1.59836	1.38361	0.422657	0.203674	0.141015
HLA-C	1.32321	0.908157	0.691806	0.121627	-0.041839	-0.160015
PBX4	1.32321	1.30775	0.691806	0.121627	0.116523	-0.160015
PBX4	1.32321	1.30775	0.691806	0.121627	0.116523	-0.160015
SRSF5	4.24657	2.7608	2.22106	0.628038	0.441035	0.346561
SNRPG	1.60016	1.16244	0.83745	0.204162	0.0653709	-0.0770412
ATOX1	1.87711	1.19877	0.983093	0.273489	0.0787349	-0.00740531
SUMO2	2.43101	2.39753	1.27438	0.385786	0.379765	0.105299
NDUFB10	3.26186	2.47019	1.71131	0.513465	0.39273	0.233329
RAB11FIP1	4.09271	4.03222	2.14824	0.61201	0.605544	0.332083
HSPE1	6.86221	4.50446	3.60468	0.836464	0.653643	0.556866
HSPE1-MOB4	6.86221	4.50446	3.60468	0.836464	0.653643	0.556866
DAP3	1.93865	1.77999	1.0195	0.287499	0.250417	0.00838896
DAP3	1.93865	1.77999	1.0195	0.287499	0.250417	0.00838896
YY1AP1	1.93865	1.77999	1.0195	0.287499	0.250417	0.00838896
DAP3	1.93865	1.77999	1.0195	0.287499	0.250417	0.00838896
DAP3	1.93865	1.77999	1.0195	0.287499	0.250417	0.00838896
LAMC2	1.38475	1.23509	0.728217	0.141371	0.0916999	-0.137739
RNF125	1.6617	1.27142	0.873861	0.220553	0.104289	-0.0585578
YY1AP1	1.93865	1.77999	1.0195	0.287499	0.250417	0.00838896
LAMC2	1.38475	1.23509	0.728217	0.141371	0.0916999	-0.137739
C5orf24	1.93865	1.63468	1.0195	0.287499	0.213433	0.00838896
C1orf212	1.93865	1.56203	1.0195	0.287499	0.193689	0.00838896
PRR12	1.01548	1.34407	1.38361	0.00667279	0.128423	0.141015
CASC4	1.01548	1.08979	1.38361	0.00667279	0.0373422	0.141015
DNAL4	1.01548	1.74366	1.38361	0.00667279	0.241462	0.141015
CASC4	1.01548	1.08979	1.38361	0.00667279	0.0373422	0.141015
MAPKAPK3	1.01548	1.19877	1.38361	0.00667279	0.0787349	0.141015
AGPAT5	1.6617	1.45305	0.873861	0.220553	0.162281	-0.0585578
YY1AP1	1.93865	1.77999	1.0195	0.287499	0.250417	0.00838896
DAP3	1.93865	1.77999	1.0195	0.287499	0.250417	0.00838896
TUBA1A	1.6617	1.70734	0.873861	0.220553	0.232319	-0.0585578
TUBA1A	1.6617	1.70734	0.873861	0.220553	0.232319	-0.0585578
TUBA1A	1.6617	1.70734	0.873861	0.220553	0.232319	-0.0585578
LIMS1	1.93865	1.85264	1.0195	0.287499	0.267791	0.00838896
LOC100508120	1.93865	0.908157	1.0195	0.287499	-0.041839	0.00838896
OPLAH	1.6617	1.96162	0.873861	0.220553	0.292615	-0.0585578
PVR	2.2156	1.34407	1.16515	0.345491	0.128423	0.0663809
NPTXR	1.1078	0.944483	0.582574	0.0444614	-0.0248057	-0.234649
DCP2	1.1078	1.3804	0.582574	0.0444614	0.140005	-0.234649
PVR	2.2156	1.34407	1.16515	0.345491	0.128423	0.0663809
ATP6V1E1	1.04626	1.19877	1.42002	0.0196378	0.0787349	0.152296
TMEM214	1.04626	1.19877	1.42002	0.0196378	0.0787349	0.152296
ATP6V1E1	1.04626	1.19877	1.42002	0.0196378	0.0787349	0.152296
RYK	2.2156	1.34407	1.16515	0.345491	0.128423	0.0663809
SCRN2	1.04626	1.48938	1.42002	0.0196378	0.173005	0.152296
IFI27L1	2.2156	2.10692	1.16515	0.345491	0.323649	0.0663809
TEX2	1.04626	2.2159	1.42002	0.0196378	0.345551	0.152296
PGK1	2.2156	1.48938	1.16515	0.345491	0.173005	0.0663809
VIM	1.04626	2.79712	1.42002	0.0196378	0.446712	0.152296
TMEM214	1.04626	1.19877	1.42002	0.0196378	0.0787349	0.152296
DCP2	1.1078	1.3804	0.582574	0.0444614	0.140005	-0.234649
TNPO2	1.04626	1.99795	1.42002	0.0196378	0.300584	0.152296
ATP6V1E1	1.04626	1.19877	1.42002	0.0196378	0.0787349	0.152296
SCRN2	1.04626	1.48938	1.42002	0.0196378	0.173005	0.152296
IFI27L1	2.2156	2.10692	1.16515	0.345491	0.323649	0.0663809
PPARG	1.1078	1.12611	0.582574	0.0444614	0.0515827	-0.234649
LMF2	1.1078	1.30775	0.582574	0.0444614	0.116523	-0.234649
PVR	2.2156	1.34407	1.16515	0.345491	0.128423	0.0663809
FLNC	1.1078	0.544894	0.582574	0.0444614	-0.263688	-0.234649
FLNC	1.1078	0.544894	0.582574	0.0444614	-0.263688	-0.234649
PVR	2.2156	1.34407	1.16515	0.345491	0.128423	0.0663809
GAS6-AS1	1.1078	0.435915	0.582574	0.0444614	-0.360598	-0.234649
DCP2	1.1078	1.3804	0.582574	0.0444614	0.140005	-0.234649
RYK	2.2156	1.34407	1.16515	0.345491	0.128423	0.0663809
SRSF5	4.21579	2.72447	2.22106	0.624879	0.435282	0.346561
RPS23	4.21579	3.19671	2.22106	0.624879	0.504704	0.346561
ASF1A	3.66189	2.2159	1.92978	0.563706	0.345551	0.285507
SEC63	2.55409	2.03427	1.3472	0.407237	0.308409	0.129433
CARHSP1	2.27714	1.88897	1.20156	0.357391	0.276224	0.0797449
DYNC1H1	2.27714	1.81631	1.20156	0.357391	0.259191	0.0797449
PLEKHO2	2.27714	1.19877	1.20156	0.357391	0.0787349	0.0797449
YY1	2.00019	2.28856	1.05591	0.301072	0.359562	0.0236289
ZBTB8OS	2.00019	2.0706	1.05591	0.301072	0.316096	0.0236289
FAM108B1	4.89278	3.08773	2.58517	0.689556	0.48964	0.412489
PSPC1	1.44629	1.30775	0.764628	0.160257	0.116523	-0.11655
PSPC1	1.44629	1.30775	0.764628	0.160257	0.116523	-0.11655
CCDC88A	2.89259	2.36121	1.52926	0.461287	0.373134	0.18448
PIAS1	1.44629	1.41673	0.764628	0.160257	0.151286	-0.11655
PSPC1	1.44629	1.30775	0.764628	0.160257	0.116523	-0.11655
CCDC88A	2.89259	2.36121	1.52926	0.461287	0.373134	0.18448
CCDC88A	2.89259	2.36121	1.52926	0.461287	0.373134	0.18448
AGPAT4	4.33888	3.70528	2.29388	0.637378	0.568821	0.360571
CREM	2.61564	2.43386	1.38361	0.417578	0.386296	0.141015
CREM	2.61564	2.43386	1.38361	0.417578	0.386296	0.141015
FAM201A	1.16934	0.799178	0.618985	0.0679425	-0.0973563	-0.20832
TEX30	1.16934	0.835505	0.618985	0.0679425	-0.0780512	-0.20832
CTSC	1.16934	0.871831	0.618985	0.0679425	-0.0595678	-0.20832
KCTD16	1.16934	0.908157	0.618985	0.0679425	-0.041839	-0.20832
CTSC	1.16934	0.871831	0.618985	0.0679425	-0.0595678	-0.20832
CTSC	1.16934	0.871831	0.618985	0.0679425	-0.0595678	-0.20832
PA2G4	2.33869	2.43386	1.23797	0.368972	0.386296	0.0927098
HSPD1	6.80066	4.2865	3.60468	0.832551	0.632103	0.556866
MUTYH	2.67718	2.10692	1.42002	0.427678	0.323649	0.152296
MUTYH	2.67718	2.10692	1.42002	0.427678	0.323649	0.152296
DYNLL1	4.18502	1.99795	2.22106	0.621698	0.300584	0.346561
DYNLL1	4.18502	1.99795	2.22106	0.621698	0.300584	0.346561
2023-03-03	2.40023	1.41673	1.27438	0.380253	0.151286	0.105299
DUSP14	1.50784	1.34407	0.801039	0.178355	0.128423	-0.0963464
ASCC3	1.50784	1.08979	0.801039	0.178355	0.0373422	-0.0963464
ASCC3	1.50784	1.08979	0.801039	0.178355	0.0373422	-0.0963464
DOCK5	1.23089	0.98081	0.655395	0.0902188	-0.00841527	-0.183497
SHBG	1.23089	0.908157	0.655395	0.0902188	-0.041839	-0.183497
MUTYH	2.46178	1.85264	1.31079	0.391249	0.267791	0.117533
NDUFA4	3.69267	2.43386	1.96619	0.56734	0.386296	0.293625
BCL2L11	5.60054	4.35915	2.98569	0.74823	0.639402	0.475045
BCL2L11	5.60054	4.35915	2.98569	0.74823	0.639402	0.475045
BCL2L11	5.60054	4.35915	2.98569	0.74823	0.639402	0.475045
BCL2L11	5.60054	4.35915	2.98569	0.74823	0.639402	0.475045
BCL2L11	5.60054	4.35915	2.98569	0.74823	0.639402	0.475045
BCL2L11	5.60054	4.35915	2.98569	0.74823	0.639402	0.475045
BCL2L11	5.60054	4.35915	2.98569	0.74823	0.639402	0.475045
BCL2L11	5.60054	4.35915	2.98569	0.74823	0.639402	0.475045
BCL2L11	5.60054	4.35915	2.98569	0.74823	0.639402	0.475045
BCL2L11	5.60054	4.35915	2.98569	0.74823	0.639402	0.475045
BCL2L11	5.60054	4.35915	2.98569	0.74823	0.639402	0.475045
BCL2L11	5.60054	4.35915	2.98569	0.74823	0.639402	0.475045
BCL2L11	5.60054	4.35915	2.98569	0.74823	0.639402	0.475045
BCL2L11	5.60054	4.35915	2.98569	0.74823	0.639402	0.475045
BCL2L11	5.60054	4.35915	2.98569	0.74823	0.639402	0.475045
BCL2L11	5.60054	4.35915	2.98569	0.74823	0.639402	0.475045
BCL2L11	5.60054	4.35915	2.98569	0.74823	0.639402	0.475045
MSMO1	1.56938	1.41673	0.83745	0.195729	0.151286	-0.0770412
MSMO1	1.56938	1.41673	0.83745	0.195729	0.151286	-0.0770412
ZNF282	1.90788	1.92529	1.0195	0.280551	0.284497	0.00838896
ZFP36L2	3.81576	3.48732	2.03901	0.581581	0.542492	0.309419
KCNG1	2.24637	1.34407	1.20156	0.351482	0.128423	0.0797449
ARPC5L	2.24637	2.28856	1.20156	0.351482	0.359562	0.0797449
EHHADH	1.29243	0.908157	0.691806	0.111408	-0.041839	-0.160015
PPP1R12A	2.58487	1.34407	1.38361	0.412438	0.128423	0.141015
USP43	1.29243	0.944483	0.691806	0.111408	-0.0248057	-0.160015
USP43	1.29243	0.944483	0.691806	0.111408	-0.0248057	-0.160015
CFLAR	1.29243	0.908157	0.691806	0.111408	-0.041839	-0.160015
CFLAR	1.29243	0.908157	0.691806	0.111408	-0.041839	-0.160015
CFLAR	1.29243	0.908157	0.691806	0.111408	-0.041839	-0.160015
CFLAR	1.29243	0.908157	0.691806	0.111408	-0.041839	-0.160015
EHHADH	1.29243	0.908157	0.691806	0.111408	-0.041839	-0.160015
CFLAR	1.29243	0.908157	0.691806	0.111408	-0.041839	-0.160015
ATP5O	1.63093	1.12611	0.873861	0.212435	0.0515827	-0.0585578
CREG1	3.60035	1.99795	1.92978	0.556345	0.300584	0.285507
PPP1R2	1.96942	0.908157	1.05591	0.294339	-0.041839	0.0236289
TSPYL2	3.93884	3.05141	2.11183	0.595369	0.4845	0.324659
PSAT1	2.64641	2.39753	1.42002	0.422657	0.379765	0.152296
PSAT1	2.64641	2.39753	1.42002	0.422657	0.379765	0.152296
JAG1	3.04645	1.5257	1.63849	0.483794	0.18347	0.214443
ZNF589	2.03097	1.59836	1.09233	0.307703	0.203674	0.0383522
ZNF212	1.69247	1.63468	0.910271	0.228522	0.213433	-0.0408291
MTUS1	1.35398	1.45305	0.728217	0.131612	0.162281	-0.137739
TTC4	1.35398	1.34407	0.728217	0.131612	0.128423	-0.137739
OIP5	1.69247	1.30775	0.910271	0.228522	0.116523	-0.0408291
WRAP53	2.70796	1.23509	1.45643	0.432642	0.0916999	0.163291
RCN1	1.35398	0.98081	0.728217	0.131612	-0.00841527	-0.137739
MTUS1	1.35398	1.45305	0.728217	0.131612	0.162281	-0.137739
TIPARP	4.46197	2.83345	2.40312	0.649527	0.452316	0.380775
OSBPL8	2.43101	1.34407	1.31079	0.385786	0.128423	0.117533
OSBPL8	2.43101	1.34407	1.31079	0.385786	0.128423	0.117533
DYRK3	1.75402	1.27142	0.946682	0.244034	0.104289	-0.0237957
DYRK3	1.75402	1.27142	0.946682	0.244034	0.104289	-0.0237957
ANKRD11	6.33908	5.41262	3.42262	0.802026	0.733407	0.534359
ANKRD11	6.33908	5.41262	3.42262	0.802026	0.733407	0.534359
ANKRD11	6.33908	5.41262	3.42262	0.802026	0.733407	0.534359
ANKRD11	6.33908	5.41262	3.42262	0.802026	0.733407	0.534359
RPLP1	5.66209	3.95956	3.05851	0.752977	0.597647	0.48551
SPATA13	1.41552	1.27142	0.764628	0.150917	0.104289	-0.11655
LOC286467	1.41552	0.690199	0.764628	0.150917	-0.161025	-0.11655
SRM	1.01548	1.67101	1.3472	0.00667279	0.222979	0.129433
CALHM2	1.01548	1.05346	1.3472	0.00667279	0.022619	0.129433
CALHM2	1.01548	1.05346	1.3472	0.00667279	0.022619	0.129433
WDSUB1	1.01548	2.36121	1.3472	0.00667279	0.373134	0.129433
EDEM1	1.01548	1.77999	1.3472	0.00667279	0.250417	0.129433
IMP4	1.01548	2.03427	1.3472	0.00667279	0.308409	0.129433
CEP112	1.01548	1.63468	1.3472	0.00667279	0.213433	0.129433
ZNF367	1.01548	1.63468	1.3472	0.00667279	0.213433	0.129433
RPA2	1.01548	1.01714	1.3472	0.00667279	0.007379	0.129433
CALHM2	1.01548	1.05346	1.3472	0.00667279	0.022619	0.129433
MYO5C	1.41552	0.871831	0.764628	0.150917	-0.0595678	-0.11655
LOC100506963	1.41552	0.944483	0.764628	0.150917	-0.0248057	-0.11655
SPATA13	1.41552	1.27142	0.764628	0.150917	0.104289	-0.11655
ZNF44	1.07703	0.762852	0.582574	0.0322269	-0.11756	-0.234649
RBBP7	1.07703	0.690199	0.582574	0.0322269	-0.161025	-0.234649
ZNF44	1.07703	0.762852	0.582574	0.0322269	-0.11756	-0.234649
LPAR1	1.07703	0.799178	0.582574	0.0322269	-0.0973563	-0.234649
INSR	1.04626	1.41673	1.38361	0.0196378	0.151286	0.141015
TTC39B	1.04626	1.01714	1.38361	0.0196378	0.007379	0.141015
TTC39B	1.04626	1.01714	1.38361	0.0196378	0.007379	0.141015
PXMP4	1.04626	1.67101	1.38361	0.0196378	0.222979	0.141015
TTC39B	1.04626	1.01714	1.38361	0.0196378	0.007379	0.141015
TTC39B	1.04626	1.01714	1.38361	0.0196378	0.007379	0.141015
NFATC1	1.07703	0.581221	0.582574	0.0322269	-0.235659	-0.234649
OTUD3	1.04626	1.74366	1.38361	0.0196378	0.241462	0.141015
PXMP4	1.04626	1.67101	1.38361	0.0196378	0.222979	0.141015
INSR	1.04626	1.41673	1.38361	0.0196378	0.151286	0.141015
TOP2A	1.04626	2.43386	1.38361	0.0196378	0.386296	0.141015
DENND5B-AS1	1.07703	1.16244	0.582574	0.0322269	0.0653709	-0.234649
C5orf51	1.04626	2.10692	1.38361	0.0196378	0.323649	0.141015
ZNF780A	1.07703	0.871831	0.582574	0.0322269	-0.0595678	-0.234649
CERS6	1.04626	1.3804	1.38361	0.0196378	0.140005	0.141015
CERS6	1.04626	1.3804	1.38361	0.0196378	0.140005	0.141015
DHODH	2.15406	2.10692	1.16515	0.333257	0.323649	0.0663809
ZNF780A	1.07703	0.871831	0.582574	0.0322269	-0.0595678	-0.234649
ZNF780A	1.07703	0.871831	0.582574	0.0322269	-0.0595678	-0.234649
LPAR1	1.07703	0.799178	0.582574	0.0322269	-0.0973563	-0.234649
ALDH1B1	1.07703	0.98081	0.582574	0.0322269	-0.00841527	-0.234649
LOC100506834	1.07703	1.05346	0.582574	0.0322269	0.022619	-0.234649
NFATC1	1.07703	0.581221	0.582574	0.0322269	-0.235659	-0.234649
NFATC1	1.07703	0.581221	0.582574	0.0322269	-0.235659	-0.234649
PRNP	1.81556	1.67101	0.983093	0.259011	0.222979	-0.00740531
PRNP	1.81556	1.67101	0.983093	0.259011	0.222979	-0.00740531
PRNP	1.81556	1.67101	0.983093	0.259011	0.222979	-0.00740531
PRNP	1.81556	1.67101	0.983093	0.259011	0.222979	-0.00740531
CCDC41	1.47707	0.98081	0.801039	0.1694	-0.00841527	-0.0963464
SDF2	1.47707	1.16244	0.801039	0.1694	0.0653709	-0.0963464
GOT2	1.47707	1.30775	0.801039	0.1694	0.116523	-0.0963464
IARS	3.69267	2.61549	2.0026	0.56734	0.417553	0.301594
MFAP1	1.47707	0.98081	0.801039	0.1694	-0.00841527	-0.0963464
PRPSAP2	1.47707	1.08979	0.801039	0.1694	0.0373422	-0.0963464
SDF2	1.47707	1.16244	0.801039	0.1694	0.0653709	-0.0963464
CCDC41	1.47707	0.98081	0.801039	0.1694	-0.00841527	-0.0963464
LOC100507217	3.35417	3.55998	1.82054	0.525585	0.551447	0.260201
LOC100507217	3.35417	3.55998	1.82054	0.525585	0.551447	0.260201
KNTC1	3.35417	2.9061	1.82054	0.525585	0.463311	0.260201
ARRDC3	5.96981	4.50446	3.24057	0.775961	0.653643	0.510621
KIAA1191	3.75421	3.26937	2.03901	0.574519	0.514463	0.309419
C1orf212	1.87711	1.67101	1.0195	0.273489	0.222979	0.00838896
FNDC3B	1.87711	1.30775	1.0195	0.273489	0.116523	0.00838896
KIAA1191	3.75421	3.26937	2.03901	0.574519	0.514463	0.309419
KIAA1191	3.75421	3.26937	2.03901	0.574519	0.514463	0.309419
RNF113A	1.13857	0.544894	0.618985	0.0563606	-0.263688	-0.20832
LOC100288198	1.13857	1.45305	0.618985	0.0563606	0.162281	-0.20832
TRERF1	2.27714	1.56203	1.23797	0.357391	0.193689	0.0927098
SMTNL2	1.13857	1.05346	0.618985	0.0563606	0.022619	-0.20832
DDX24	2.27714	2.14325	1.23797	0.357391	0.331073	0.0927098
NHP2L1	1.13857	0.908157	0.618985	0.0563606	-0.041839	-0.20832
ZMIZ2	1.13857	1.56203	0.618985	0.0563606	0.193689	-0.20832
NHP2L1	1.13857	0.908157	0.618985	0.0563606	-0.041839	-0.20832
BAG2	2.67718	1.96162	1.45643	0.427678	0.292615	0.163291
DDX58	1.53861	1.19877	0.83745	0.187129	0.0787349	-0.0770412
HCP5	1.53861	1.05346	0.83745	0.187129	0.022619	-0.0770412
HTR7P1	1.93865	1.30775	1.05591	0.287499	0.116523	0.0236289
PAAF1	1.93865	1.67101	1.05591	0.287499	0.222979	0.0236289
PAAF1	1.93865	1.67101	1.05591	0.287499	0.222979	0.0236289
LOC284440	1.93865	1.3804	1.05591	0.287499	0.140005	0.0236289
PAAF1	1.93865	1.67101	1.05591	0.287499	0.222979	0.0236289
PAAF1	1.93865	1.67101	1.05591	0.287499	0.222979	0.0236289
CAAP1	2.33869	1.16244	1.27438	0.368972	0.0653709	0.105299
AQR	2.33869	1.74366	1.27438	0.368972	0.241462	0.105299
RHOV	2.33869	1.48938	1.27438	0.368972	0.173005	0.105299
CAAP1	2.33869	1.16244	1.27438	0.368972	0.0653709	0.105299
EPHB3	2.73873	1.59836	1.49285	0.437549	0.203674	0.174015
TMEM99	1.20012	0.762852	0.655395	0.0792235	-0.11756	-0.183497
CNNM4	1.20012	1.59836	0.655395	0.0792235	0.203674	-0.183497
ERVK13-1	1.20012	0.544894	0.655395	0.0792235	-0.263688	-0.183497
NT5DC1	1.60016	1.67101	0.873861	0.204162	0.222979	-0.0585578
APP	1.60016	1.27142	0.873861	0.204162	0.104289	-0.0585578
PLK4	2.00019	1.5257	1.09233	0.301072	0.18347	0.0383522
ZFAND1	2.00019	1.34407	1.09233	0.301072	0.128423	0.0383522
ZFAND1	2.00019	1.34407	1.09233	0.301072	0.128423	0.0383522
PLK4	2.00019	1.5257	1.09233	0.301072	0.18347	0.0383522
DDX60L	2.00019	1.16244	1.09233	0.301072	0.0653709	0.0383522
ZFAND1	2.00019	1.34407	1.09233	0.301072	0.128423	0.0383522
KIAA0146	2.00019	1.48938	1.09233	0.301072	0.173005	0.0383522
ZFAND1	2.00019	1.34407	1.09233	0.301072	0.128423	0.0383522
ZFAND1	2.00019	1.34407	1.09233	0.301072	0.128423	0.0383522
ZFAND1	2.00019	1.34407	1.09233	0.301072	0.128423	0.0383522
ZFAND1	2.00019	1.34407	1.09233	0.301072	0.128423	0.0383522
ZBTB10	3.66189	2.03427	2.0026	0.563706	0.308409	0.301594
ZBTB10	3.66189	2.03427	2.0026	0.563706	0.308409	0.301594
KIF21A	2.86182	2.25223	1.56567	0.456642	0.352613	0.194699
KIF21A	2.86182	2.25223	1.56567	0.456642	0.352613	0.194699
KIF21A	2.86182	2.25223	1.56567	0.456642	0.352613	0.194699
KIF21A	2.86182	2.25223	1.56567	0.456642	0.352613	0.194699
RABGEF1	2.46178	0.908157	1.3472	0.391249	-0.041839	0.129433
HIGD1A	2.46178	1.3804	1.3472	0.391249	0.140005	0.129433
HIGD1A	2.46178	1.3804	1.3472	0.391249	0.140005	0.129433
SOX4	3.3234	4.17752	1.82054	0.521583	0.620919	0.260201
RRAGA	1.6617	1.81631	0.910271	0.220553	0.259191	-0.0408291
HBEGF	2.92336	2.43386	1.60208	0.465882	0.386296	0.204684
BCAP29	1.26166	1.27142	0.691806	0.100943	0.104289	-0.160015
DNM3	1.26166	0.617547	0.691806	0.100943	-0.20933	-0.160015
MARS	1.26166	1.34407	0.691806	0.100943	0.128423	-0.160015
MLKL	1.26166	1.34407	0.691806	0.100943	0.128423	-0.160015
DNM3	1.26166	0.617547	0.691806	0.100943	-0.20933	-0.160015
MLKL	1.26166	1.34407	0.691806	0.100943	0.128423	-0.160015
WLS	1.72324	1.01714	0.946682	0.236347	0.007379	-0.0237957
WLS	1.72324	1.01714	0.946682	0.236347	0.007379	-0.0237957
WARS2	3.04645	1.67101	1.6749	0.483794	0.222979	0.223989
COPZ1	3.50803	3.23304	1.92978	0.545064	0.509611	0.285507
MCM2	1.32321	1.19877	0.728217	0.121627	0.0787349	-0.137739
GULP1	2.64641	2.47019	1.45643	0.422657	0.39273	0.163291
RBM43	1.32321	1.01714	0.728217	0.121627	0.007379	-0.137739
GULP1	2.64641	2.47019	1.45643	0.422657	0.39273	0.163291
HSD17B11	1.32321	1.01714	0.728217	0.121627	0.007379	-0.137739
PRDM1	1.32321	0.581221	0.728217	0.121627	-0.235659	-0.137739
POMGNT1	1.32321	0.835505	0.728217	0.121627	-0.0780512	-0.137739
S100A13	2.64641	1.96162	1.45643	0.422657	0.292615	0.163291
RBMX	2.24637	1.99795	1.23797	0.351482	0.300584	0.0927098
RBMX	2.24637	1.99795	1.23797	0.351482	0.300584	0.0927098
RBMX	2.24637	1.99795	1.23797	0.351482	0.300584	0.0927098
RBMX	2.24637	1.99795	1.23797	0.351482	0.300584	0.0927098
CFL1	4.49274	3.05141	2.47594	0.652512	0.4845	0.39374
S100A13	2.70796	1.85264	1.49285	0.432642	0.267791	0.174015
PQBP1	1.38475	1.5257	0.764628	0.141371	0.18347	-0.11655
TANC1	1.38475	1.05346	0.764628	0.141371	0.022619	-0.11655
PQBP1	1.38475	1.5257	0.764628	0.141371	0.18347	-0.11655
FKBP9	1.38475	1.16244	0.764628	0.141371	0.0653709	-0.11655
TANC1	1.38475	1.05346	0.764628	0.141371	0.022619	-0.11655
DEGS1	1.38475	1.27142	0.764628	0.141371	0.104289	-0.11655
PQBP1	1.38475	1.5257	0.764628	0.141371	0.18347	-0.11655
PQBP1	1.38475	1.5257	0.764628	0.141371	0.18347	-0.11655
THAP4	2.30792	1.63468	1.27438	0.36322	0.213433	0.105299
TUBG1	1.38475	1.41673	0.764628	0.141371	0.151286	-0.11655
HDAC5	1.84633	1.67101	1.0195	0.26631	0.222979	0.00838896
HDAC5	1.84633	1.67101	1.0195	0.26631	0.222979	0.00838896
PQBP1	1.38475	1.5257	0.764628	0.141371	0.18347	-0.11655
POFUT1	6.06213	2.94243	3.3498	0.782625	0.468706	0.525019
POFUT1	6.06213	2.94243	3.3498	0.782625	0.468706	0.525019
OBFC1	2.36946	2.03427	1.31079	0.37465	0.308409	0.117533
DBI	2.36946	2.2159	1.31079	0.37465	0.345551	0.117533
EPHA4	1.90788	1.05346	1.05591	0.280551	0.022619	0.0236289
LOC144486	1.44629	0.98081	0.801039	0.160257	-0.00841527	-0.0963464
STK38L	1.44629	1.3804	0.801039	0.160257	0.140005	-0.0963464
CHST11	1.44629	1.19877	0.801039	0.160257	0.0787349	-0.0963464
CHST11	1.44629	1.19877	0.801039	0.160257	0.0787349	-0.0963464
SEC23B	2.43101	2.25223	1.3472	0.385786	0.352613	0.129433
QARS	2.49255	1.74366	1.38361	0.396644	0.241462	0.141015
CNPY3	1.50784	1.34407	0.83745	0.178355	0.128423	-0.0770412
PPP3CC	1.50784	1.19877	0.83745	0.178355	0.0787349	-0.0770412
PLEKHA8P1	1.50784	1.23509	0.83745	0.178355	0.0916999	-0.0770412
PPP3CC	1.50784	1.19877	0.83745	0.178355	0.0787349	-0.0770412
ANO6	1.50784	1.19877	0.83745	0.178355	0.0787349	-0.0770412
URGCP	1.50784	1.30775	0.83745	0.178355	0.116523	-0.0770412
IGF2BP2	1.50784	1.56203	0.83745	0.178355	0.193689	-0.0770412
ANO6	1.50784	1.19877	0.83745	0.178355	0.0787349	-0.0770412
BRCA1	1.50784	1.01714	0.83745	0.178355	0.007379	-0.0770412
IGF2BP2	1.50784	1.56203	0.83745	0.178355	0.193689	-0.0770412
TXN	5.16973	5.15833	2.87646	0.713468	0.712509	0.458858
RUFY1	2.09251	1.34407	1.16515	0.320668	0.128423	0.0663809
THNSL1	2.09251	1.77999	1.16515	0.320668	0.250417	0.0663809
RUFY1	2.09251	1.34407	1.16515	0.320668	0.128423	0.0663809
TMEM41B	2.61564	1.48938	1.45643	0.417578	0.173005	0.163291
LOC100129726	2.09251	2.03427	1.16515	0.320668	0.308409	0.0663809
TMEM41B	2.61564	1.48938	1.45643	0.417578	0.173005	0.163291
TMEM41B	2.61564	1.48938	1.45643	0.417578	0.173005	0.163291
PSAP	3.13877	2.43386	1.74772	0.496759	0.386296	0.242472
PSAP	3.13877	2.43386	1.74772	0.496759	0.386296	0.242472
SOCS7	1.56938	1.19877	0.873861	0.195729	0.0787349	-0.0585578
PSAP	3.13877	2.43386	1.74772	0.496759	0.386296	0.242472
FOXJ3	2.67718	1.96162	1.49285	0.427678	0.292615	0.174015
FAM207A	2.15406	1.63468	1.20156	0.333257	0.213433	0.0797449
SLC25A33	1.63093	1.05346	0.910271	0.212435	0.022619	-0.0408291
DCAF16	1.63093	1.34407	0.910271	0.212435	0.128423	-0.0408291
ZNF414	3.84653	2.28856	2.14824	0.585069	0.359562	0.332083
LRPPRC	6.06213	4.79507	3.38621	0.782625	0.680795	0.529714
PYGL	2.2156	1.34407	1.23797	0.345491	0.128423	0.0927098
ARHGAP17	1.1078	0.871831	0.618985	0.0444614	-0.0595678	-0.20832
GINS4	2.2156	1.63468	1.23797	0.345491	0.213433	0.0927098
PYGL	2.2156	1.34407	1.23797	0.345491	0.128423	0.0927098
SCARNA17	1.1078	1.08979	0.618985	0.0444614	0.0373422	-0.20832
SLC12A6	1.1078	0.908157	0.618985	0.0444614	-0.041839	-0.20832
PDLIM2	1.1078	0.653873	0.618985	0.0444614	-0.184507	-0.20832
ARHGAP17	1.1078	0.871831	0.618985	0.0444614	-0.0595678	-0.20832
ERO1LB	2.80027	1.88897	1.56567	0.4472	0.276224	0.194699
MCMBP	3.38494	2.61549	1.89336	0.529552	0.417553	0.277234
CISH	1.01548	1.23509	1.31079	0.00667279	0.0916999	0.117533
MCMBP	3.38494	2.61549	1.89336	0.529552	0.417553	0.277234
SRCAP	1.01548	1.48938	1.31079	0.00667279	0.173005	0.117533
RRP1B	1.01548	1.05346	1.31079	0.00667279	0.022619	0.117533
LOC100379224	1.01548	1.08979	1.31079	0.00667279	0.0373422	0.117533
PKIB	1.69247	1.45305	0.946682	0.228522	0.162281	-0.0237957
MGMT	1.01548	1.70734	1.31079	0.00667279	0.232319	0.117533
PKIB	1.69247	1.45305	0.946682	0.228522	0.162281	-0.0237957
LOC254128	1.01548	1.41673	1.31079	0.00667279	0.151286	0.117533
LOC254128	1.01548	1.41673	1.31079	0.00667279	0.151286	0.117533
RRS1	1.01548	1.48938	1.31079	0.00667279	0.173005	0.117533
HMMR	1.01548	1.12611	1.31079	0.00667279	0.0515827	0.117533
TMEM9	1.01548	1.70734	1.31079	0.00667279	0.232319	0.117533
RPL31	7.41611	5.08568	4.15084	0.870176	0.706349	0.618136
TRIOBP	1.01548	1.5257	1.31079	0.00667279	0.18347	0.117533
EIF5A2	1.01548	1.3804	1.31079	0.00667279	0.140005	0.117533
RPL31	7.41611	5.08568	4.15084	0.870176	0.706349	0.618136
HMMR	1.01548	1.12611	1.31079	0.00667279	0.0515827	0.117533
PSPH	2.86182	2.50651	1.60208	0.456642	0.39907	0.204684
NDUFA1	1.16934	0.544894	0.655395	0.0679425	-0.263688	-0.183497
HMMR	1.01548	1.12611	1.31079	0.00667279	0.0515827	0.117533
PUM1	2.92336	1.96162	1.63849	0.465882	0.292615	0.214443
CISH	1.01548	1.23509	1.31079	0.00667279	0.0916999	0.117533
TMEM99	1.16934	0.690199	0.655395	0.0679425	-0.161025	-0.183497
HMMR	1.01548	1.12611	1.31079	0.00667279	0.0515827	0.117533
PDE4B	1.16934	1.05346	0.655395	0.0679425	0.022619	-0.183497
TRIOBP	1.01548	1.5257	1.31079	0.00667279	0.18347	0.117533
PUM1	2.92336	1.96162	1.63849	0.465882	0.292615	0.214443
ZBTB25	2.40023	2.2159	1.3472	0.380253	0.345551	0.129433
HADHA	2.40023	1.41673	1.3472	0.380253	0.151286	0.129433
IARS	3.63112	2.65182	2.03901	0.560041	0.423544	0.309419
KIAA1715	1.81556	1.16244	1.0195	0.259011	0.0653709	0.00838896
CAPN2	1.81556	1.3804	1.0195	0.259011	0.140005	0.00838896
STRAP	1.23089	1.3804	0.691806	0.0902188	0.140005	-0.160015
PSMD6	1.04626	0.98081	1.3472	0.0196378	-0.00841527	0.129433
ZFP64	1.04626	1.85264	1.3472	0.0196378	0.267791	0.129433
STARD13	1.04626	1.63468	1.3472	0.0196378	0.213433	0.129433
SDHAF1	1.04626	1.45305	1.3472	0.0196378	0.162281	0.129433
ZFP64	1.04626	1.85264	1.3472	0.0196378	0.267791	0.129433
ZFP64	1.04626	1.85264	1.3472	0.0196378	0.267791	0.129433
SYPL1	1.04626	1.63468	1.3472	0.0196378	0.213433	0.129433
ZFP64	1.04626	1.85264	1.3472	0.0196378	0.267791	0.129433
SMCR7L	1.04626	1.59836	1.3472	0.0196378	0.203674	0.129433
ENOSF1	1.23089	1.41673	0.691806	0.0902188	0.151286	-0.160015
UBE2C	1.23089	1.23509	0.691806	0.0902188	0.0916999	-0.160015
UBE2C	1.23089	1.23509	0.691806	0.0902188	0.0916999	-0.160015
TMEM238	1.23089	1.23509	0.691806	0.0902188	0.0916999	-0.160015
ACIN1	2.46178	1.45305	1.38361	0.391249	0.162281	0.141015
ACIN1	2.46178	1.45305	1.38361	0.391249	0.162281	0.141015
KIN	1.23089	1.08979	0.691806	0.0902188	0.0373422	-0.160015
UBE2C	1.23089	1.23509	0.691806	0.0902188	0.0916999	-0.160015
UBE2C	1.23089	1.23509	0.691806	0.0902188	0.0916999	-0.160015
ACIN1	2.46178	1.45305	1.38361	0.391249	0.162281	0.141015
RHOBTB3	1.23089	0.799178	0.691806	0.0902188	-0.0973563	-0.160015
CCT6P1	1.23089	1.45305	0.691806	0.0902188	0.162281	-0.160015
UBE2C	1.23089	1.23509	0.691806	0.0902188	0.0916999	-0.160015
KIN	1.23089	1.08979	0.691806	0.0902188	0.0373422	-0.160015
PCNA	3.69267	2.14325	2.07542	0.56734	0.331073	0.317106
GRHL2	3.10799	2.10692	1.74772	0.49248	0.323649	0.242472
SLIRP	1.87711	1.5257	1.05591	0.273489	0.18347	0.0236289
SLIRP	1.87711	1.5257	1.05591	0.273489	0.18347	0.0236289
SLIRP	1.87711	1.5257	1.05591	0.273489	0.18347	0.0236289
SLIRP	1.87711	1.5257	1.05591	0.273489	0.18347	0.0236289
DNAJC9	3.16954	1.59836	1.78413	0.500996	0.203674	0.251427
FKBP5	3.16954	2.36121	1.78413	0.500996	0.373134	0.251427
FKBP5	3.16954	2.36121	1.78413	0.500996	0.373134	0.251427
AKR1A1	2.58487	1.41673	1.45643	0.412438	0.151286	0.163291
SPTY2D1	2.58487	1.77999	1.45643	0.412438	0.250417	0.163291
AKR1A1	2.58487	1.41673	1.45643	0.412438	0.151286	0.163291
AKR1A1	2.58487	1.41673	1.45643	0.412438	0.151286	0.163291
HMGXB4	1.93865	1.92529	1.09233	0.287499	0.284497	0.0383522
HMGXB4	1.93865	1.92529	1.09233	0.287499	0.284497	0.0383522
LEO1	2.00019	1.67101	1.12874	0.301072	0.222979	0.0525926
ACSL3	4.70815	2.47019	2.65799	0.67285	0.39273	0.424554
ASB13	1.35398	1.12611	0.764628	0.131612	0.0515827	-0.11655
TNKS2	1.35398	1.56203	0.764628	0.131612	0.193689	-0.11655
ASB13	1.35398	1.12611	0.764628	0.131612	0.0515827	-0.11655
ASB13	1.35398	1.12611	0.764628	0.131612	0.0515827	-0.11655
ZNF398	3.41572	2.25223	1.92978	0.533482	0.352613	0.285507
MON1B	2.06174	1.3804	1.16515	0.314234	0.140005	0.0663809
UACA	2.12328	1.48938	1.20156	0.327008	0.173005	0.0797449
HES2	2.12328	3.01508	1.20156	0.327008	0.479299	0.0797449
C21orf67	2.12328	1.67101	1.20156	0.327008	0.222979	0.0797449
C21orf67	2.12328	1.67101	1.20156	0.327008	0.222979	0.0797449
NADK	1.41552	1.5257	0.801039	0.150917	0.18347	-0.0963464
LGMN	2.89259	1.77999	1.63849	0.461287	0.250417	0.214443
LGMN	2.89259	1.77999	1.63849	0.461287	0.250417	0.214443
STARD5	2.18483	1.59836	1.23797	0.339417	0.203674	0.0927098
S100A13	2.18483	1.48938	1.23797	0.339417	0.173005	0.0927098
FGFR3	1.47707	1.19877	0.83745	0.1694	0.0787349	-0.0770412
FGFR3	1.47707	1.19877	0.83745	0.1694	0.0787349	-0.0770412
FGFR3	1.47707	1.19877	0.83745	0.1694	0.0787349	-0.0770412
CYBA	3.84653	2.50651	2.18465	0.585069	0.39907	0.339382
LOC338758	3.13877	2.25223	1.78413	0.496759	0.352613	0.251427
SAV1	3.13877	1.67101	1.78413	0.496759	0.222979	0.251427
CALB2	3.20031	3.19671	1.82054	0.505192	0.504704	0.260201
FAM212B	1.60016	1.56203	0.910271	0.204162	0.193689	-0.0408291
FKBP5	3.20031	2.36121	1.82054	0.505192	0.373134	0.260201
CALB2	3.20031	3.19671	1.82054	0.505192	0.504704	0.260201
CALB2	3.20031	3.19671	1.82054	0.505192	0.504704	0.260201
HOXA-AS4	2.43101	1.08979	1.38361	0.385786	0.0373422	0.141015
TP53	2.49255	1.34407	1.42002	0.396644	0.128423	0.152296
HARS	1.6617	1.5257	0.946682	0.220553	0.18347	-0.0237957
TP53	2.49255	1.34407	1.42002	0.396644	0.128423	0.152296
FDPS	2.49255	1.85264	1.42002	0.396644	0.267791	0.152296
IDI1	3.3234	2.79712	1.89336	0.521583	0.446712	0.277234
TP53	2.49255	1.34407	1.42002	0.396644	0.128423	0.152296
TP53	2.49255	1.34407	1.42002	0.396644	0.128423	0.152296
TP53	2.49255	1.34407	1.42002	0.396644	0.128423	0.152296
FDPS	2.49255	1.85264	1.42002	0.396644	0.267791	0.152296
FDPS	2.49255	1.85264	1.42002	0.396644	0.267791	0.152296
IDH2	1.6617	1.16244	0.946682	0.220553	0.0653709	-0.0237957
LOC100289511	2.49255	1.67101	1.42002	0.396644	0.222979	0.152296
MRFAP1	1.6617	1.27142	0.946682	0.220553	0.104289	-0.0237957
HARS	1.6617	1.5257	0.946682	0.220553	0.18347	-0.0237957
HARS	1.6617	1.5257	0.946682	0.220553	0.18347	-0.0237957
FDPS	2.49255	1.85264	1.42002	0.396644	0.267791	0.152296
PITRM1	4.21579	3.63263	2.40312	0.624879	0.560221	0.380775
PITRM1	4.21579	3.63263	2.40312	0.624879	0.560221	0.380775
PITRM1	4.21579	3.63263	2.40312	0.624879	0.560221	0.380775
HNRNPH1	6.76989	4.8314	3.85955	0.830582	0.684073	0.586537
CEP192	1.72324	1.45305	0.983093	0.236347	0.162281	-0.00740531
CSNK1A1	2.61564	2.2159	1.49285	0.417578	0.345551	0.174015
LOC286190	2.61564	1.88897	1.49285	0.417578	0.276224	0.174015
GK5	1.78479	0.835505	1.0195	0.251587	-0.0780512	0.00838896
APP	1.78479	1.27142	1.0195	0.251587	0.104289	0.00838896
APP	1.78479	1.27142	1.0195	0.251587	0.104289	0.00838896
TMEM55A	1.78479	1.01714	1.0195	0.251587	0.007379	0.00838896
APP	1.78479	1.27142	1.0195	0.251587	0.104289	0.00838896
APP	1.78479	1.27142	1.0195	0.251587	0.104289	0.00838896
APP	1.78479	1.27142	1.0195	0.251587	0.104289	0.00838896
GK5	1.78479	0.835505	1.0195	0.251587	-0.0780512	0.00838896
APP	1.78479	1.27142	1.0195	0.251587	0.104289	0.00838896
SSR1	1.78479	1.45305	1.0195	0.251587	0.162281	0.00838896
APP	1.78479	1.27142	1.0195	0.251587	0.104289	0.00838896
APP	1.78479	1.27142	1.0195	0.251587	0.104289	0.00838896
THAP5	2.67718	1.92529	1.52926	0.427678	0.284497	0.18448
HEBP1	1.84633	1.19877	1.05591	0.26631	0.0787349	0.0236289
ALKBH1	1.84633	1.5257	1.05591	0.26631	0.18347	0.0236289
PAAF1	1.84633	1.70734	1.05591	0.26631	0.232319	0.0236289
KANSL2	3.04645	2.39753	1.74772	0.483794	0.379765	0.242472
LOC100507299	2.03097	1.70734	1.16515	0.307703	0.232319	0.0663809
ELAC1	3.10799	2.25223	1.78413	0.49248	0.352613	0.251427
ATPIF1	2.09251	1.63468	1.20156	0.320668	0.213433	0.0797449
ATPIF1	2.09251	1.63468	1.20156	0.320668	0.213433	0.0797449
ATPIF1	2.09251	1.63468	1.20156	0.320668	0.213433	0.0797449
TFDP1	1.07703	0.508568	0.618985	0.0322269	-0.293651	-0.20832
GUSBP11	1.07703	0.871831	0.618985	0.0322269	-0.0595678	-0.20832
C6orf141	1.07703	0.799178	0.618985	0.0322269	-0.0973563	-0.20832
DDRGK1	1.07703	1.23509	0.618985	0.0322269	0.0916999	-0.20832
CENPL	1.07703	0.653873	0.618985	0.0322269	-0.184507	-0.20832
BEX2	2.15406	1.41673	1.23797	0.333257	0.151286	0.0927098
C22orf34	1.07703	0.944483	0.618985	0.0322269	-0.0248057	-0.20832
LMNB2	1.07703	0.617547	0.618985	0.0322269	-0.20933	-0.20832
VWDE	1.07703	0.944483	0.618985	0.0322269	-0.0248057	-0.20832
ATF7IP2	3.23108	2.50651	1.85695	0.509348	0.39907	0.268801
GRPEL1	3.23108	2.17958	1.85695	0.509348	0.338372	0.268801
ATF7IP2	3.23108	2.50651	1.85695	0.509348	0.39907	0.268801
CHP1	2.27714	1.59836	1.31079	0.357391	0.203674	0.117533
MYL12B	1.13857	1.5257	0.655395	0.0563606	0.18347	-0.183497
CGB2	1.13857	0.762852	0.655395	0.0563606	-0.11756	-0.183497
STAT6	1.13857	0.690199	0.655395	0.0563606	-0.161025	-0.183497
SNAR-G2	1.13857	0.762852	0.655395	0.0563606	-0.11756	-0.183497
BUB1B	1.13857	1.27142	0.655395	0.0563606	0.104289	-0.183497
DUSP7	1.13857	1.08979	0.655395	0.0563606	0.0373422	-0.183497
ZNF449	1.13857	0.871831	0.655395	0.0563606	-0.0595678	-0.183497
RNF111	1.13857	1.01714	0.655395	0.0563606	0.007379	-0.183497
GNAS	3.47726	2.0706	2.0026	0.541237	0.316096	0.301594
GNAS	3.47726	2.0706	2.0026	0.541237	0.316096	0.301594
GNAS	3.47726	2.0706	2.0026	0.541237	0.316096	0.301594
GNAS	3.47726	2.0706	2.0026	0.541237	0.316096	0.301594
DGAT1	5.81595	3.99589	3.3498	0.764621	0.601614	0.525019
SEC23B	2.33869	2.14325	1.3472	0.368972	0.331073	0.129433
SEC23B	2.33869	2.14325	1.3472	0.368972	0.331073	0.129433
SEC23B	2.33869	2.14325	1.3472	0.368972	0.331073	0.129433
ZNF207	2.40023	1.5257	1.38361	0.380253	0.18347	0.141015
C11orf45	1.20012	1.01714	0.691806	0.0792235	0.007379	-0.160015
ZNF207	2.40023	1.5257	1.38361	0.380253	0.18347	0.141015
ZNF207	2.40023	1.5257	1.38361	0.380253	0.18347	0.141015
ATG16L2	3.60035	2.36121	2.07542	0.556345	0.373134	0.317106
SAFB2	4.86201	4.06854	2.80364	0.686816	0.609439	0.447722
CREB1	2.46178	2.47019	1.42002	0.391249	0.39273	0.152296
CREB1	2.46178	2.47019	1.42002	0.391249	0.39273	0.152296
SLCO4A1	1.26166	1.3804	0.728217	0.100943	0.140005	-0.137739
H3F3A	3.90807	3.77793	2.25747	0.591963	0.577254	0.353623
DHX36	2.64641	2.03427	1.52926	0.422657	0.308409	0.18448
PELI2	1.32321	0.871831	0.764628	0.121627	-0.0595678	-0.11655
MTX2	1.32321	1.67101	0.764628	0.121627	0.222979	-0.11655
ABHD12	1.32321	1.74366	0.764628	0.121627	0.241462	-0.11655
GBAS	1.32321	1.16244	0.764628	0.121627	0.0653709	-0.11655
KTN1	1.32321	1.27142	0.764628	0.121627	0.104289	-0.11655
RFESD	1.32321	1.30775	0.764628	0.121627	0.116523	-0.11655
MTX2	1.32321	1.67101	0.764628	0.121627	0.222979	-0.11655
KTN1	1.32321	1.27142	0.764628	0.121627	0.104289	-0.11655
RFESD	1.32321	1.30775	0.764628	0.121627	0.116523	-0.11655
ATP11A	1.32321	1.12611	0.764628	0.121627	0.0515827	-0.11655
GBAS	1.32321	1.16244	0.764628	0.121627	0.0653709	-0.11655
ATP11A	1.32321	1.12611	0.764628	0.121627	0.0515827	-0.11655
KTN1	1.32321	1.27142	0.764628	0.121627	0.104289	-0.11655
ABHD12	1.32321	1.74366	0.764628	0.121627	0.241462	-0.11655
KTN1	1.32321	1.27142	0.764628	0.121627	0.104289	-0.11655
RPS3A	5.47746	4.03222	3.16774	0.738579	0.605544	0.50075
ST6GALNAC2	1.38475	0.98081	0.801039	0.141371	-0.00841527	-0.0963464
MICB	1.38475	0.653873	0.801039	0.141371	-0.184507	-0.0963464
LOC440700	1.38475	1.12611	0.801039	0.141371	0.0515827	-0.0963464
PQBP1	1.38475	1.48938	0.801039	0.141371	0.173005	-0.0963464
EIF3L	1.38475	1.19877	0.801039	0.141371	0.0787349	-0.0963464
SEC22C	1.38475	1.34407	0.801039	0.141371	0.128423	-0.0963464
C11orf54	4.15425	2.72447	2.40312	0.618493	0.435282	0.380775
FAM20C	1.38475	1.5257	0.801039	0.141371	0.18347	-0.0963464
TRADD	1.38475	1.34407	0.801039	0.141371	0.128423	-0.0963464
PABPC4	5.60054	4.25018	3.24057	0.74823	0.628407	0.510621
PABPC4	5.60054	4.25018	3.24057	0.74823	0.628407	0.510621
CNIH4	1.01548	1.05346	1.27438	0.00667279	0.022619	0.105299
PABPC4	5.60054	4.25018	3.24057	0.74823	0.628407	0.510621
C14orf166	1.01548	1.3804	1.27438	0.00667279	0.140005	0.105299
SMARCA2	1.01548	1.48938	1.27438	0.00667279	0.173005	0.105299
AP5B1	1.01548	1.27142	1.27438	0.00667279	0.104289	0.105299
SMARCA2	1.01548	1.48938	1.27438	0.00667279	0.173005	0.105299
LOC253039	2.83104	2.17958	1.63849	0.451947	0.338372	0.214443
MIR4740	1.01548	1.23509	1.27438	0.00667279	0.0916999	0.105299
PSMD5	2.83104	2.17958	1.63849	0.451947	0.338372	0.214443
LRPAP1	4.27734	2.39753	2.47594	0.631174	0.379765	0.39374
TGFBR3	1.44629	1.5257	0.83745	0.160257	0.18347	-0.0770412
SUPT6H	1.44629	1.08979	0.83745	0.160257	0.0373422	-0.0770412
PLCXD2	1.44629	0.799178	0.83745	0.160257	-0.0973563	-0.0770412
SIVA1	1.04626	1.34407	1.31079	0.0196378	0.128423	0.117533
PSMA4	1.04626	1.41673	1.31079	0.0196378	0.151286	0.117533
LOC150381	1.04626	1.45305	1.31079	0.0196378	0.162281	0.117533
PSMA4	1.04626	1.41673	1.31079	0.0196378	0.151286	0.117533
AGL	1.04626	0.726526	1.31079	0.0196378	-0.138749	0.117533
TGFBR3	1.44629	1.5257	0.83745	0.160257	0.18347	-0.0770412
SIVA1	1.04626	1.34407	1.31079	0.0196378	0.128423	0.117533
TEX10	1.04626	1.5257	1.31079	0.0196378	0.18347	0.117533
NAPEPLD	1.04626	1.27142	1.31079	0.0196378	0.104289	0.117533
PSMA4	1.04626	1.41673	1.31079	0.0196378	0.151286	0.117533
NAPEPLD	1.04626	1.27142	1.31079	0.0196378	0.104289	0.117533
TOMM40L	1.04626	1.27142	1.31079	0.0196378	0.104289	0.117533
WDR83OS	1.04626	1.16244	1.31079	0.0196378	0.0653709	0.117533
TGFBR3	1.44629	1.5257	0.83745	0.160257	0.18347	-0.0770412
SNRPA1	1.04626	1.34407	1.31079	0.0196378	0.128423	0.117533
MIR4757	1.04626	1.56203	1.31079	0.0196378	0.193689	0.117533
PLCXD2	1.44629	0.799178	0.83745	0.160257	-0.0973563	-0.0770412
HPS4	1.44629	1.19877	0.83745	0.160257	0.0787349	-0.0770412
POLG2	1.44629	1.77999	0.83745	0.160257	0.250417	-0.0770412
MPDU1	2.89259	2.14325	1.6749	0.461287	0.331073	0.223989
FRMD6	5.90827	4.1412	3.42262	0.77146	0.617126	0.534359
ZSWIM7	5.90827	3.85059	3.42262	0.77146	0.585527	0.534359
ZSWIM7	5.90827	3.85059	3.42262	0.77146	0.585527	0.534359
FRMD6	5.90827	4.1412	3.42262	0.77146	0.617126	0.534359
ANKMY2	4.46197	3.05141	2.58517	0.649527	0.4845	0.412489
TMA16	4.46197	3.08773	2.58517	0.649527	0.48964	0.412489
EGLN3	1.50784	1.27142	0.873861	0.178355	0.104289	-0.0585578
IFI6	1.50784	0.799178	0.873861	0.178355	-0.0973563	-0.0585578
CDC42EP2	1.50784	1.41673	0.873861	0.178355	0.151286	-0.0585578
ULK4	1.50784	1.45305	0.873861	0.178355	0.162281	-0.0585578
SBK1	1.50784	1.56203	0.873861	0.178355	0.193689	-0.0585578
BCDIN3D	1.50784	1.12611	0.873861	0.178355	0.0515827	-0.0585578
[truncated: 11,342 more rows]

## Sheet: Fig. 5A. Down-regulated
Down-regulated genes upon TAF2 knockdown in HCT116
[truncated: 1,858 more rows]

[truncated: 3 more sheets: Fig. 5A. Up-regulated, Fig. 5D. TAF2 direct genes, Figure S8. Overlapping genes]
